# Supplementary material for: Human ZKSCAN3 and Drosophila M1BP are functionally homologous transcription factors in autophagy regulation
Source: Sci Rep. 2020 Jun 15;10:9653. doi: 10.1038/s41598-020-66377-z (PMC7296029; doi:10.1038/s41598-020-66377-z)
Supplement: Supplementary file 2 — Supplementary Table S1. [file 41598_2020_66377_MOESM2_ESM.xlsx]

## Sheet: Sheet1
Table S1. Differentially expressed genes in the L3F stage with M1BP RNAi and ZKSCAN3 genotypes and L3W stages.
L3F cgGal4>M1BP RNAi vs L3F				L3F cgGal4>M1BP RNAi; ZKSCAN3 vs L3F				L3F cgGal4> ZKSCAN3 vs L3F				L3W vs L3F
Flybase ID	log2(Fold Change)	p value		Flybase ID	log2(Fold Change)	p value		Flybase ID	log2(Fold Change)	p value		Flybase ID	log2(Fold Change)	p value
FBgn0013278	6.93903	6.28415e-60		FBgn0013278	8.73054	5.07699e-98		FBgn0001224	2.51873	6.87075e-13		FBgn0025697	12.8121	3.51e-222
FBgn0033927	6.68759	9.02446e-55		FBgn0040736	7.77579	2.52983e-104		FBgn0000639	2.43474	4.14942e-24		FBgn0085235	12.3002	1.95e-52
FBgn0267798	6.41434	8.08365e-19		FBgn0035434	7.65754	3.21583e-105		FBgn0000053	2.03614	3.64649e-10		FBgn0085325	11.4365	7.25e-34
FBgn0004034	6.05534	1.79442e-16		FBgn0283461	7.51879	3.33973e-41		FBgn0001225	1.93222	1.1128e-10		FBgn0035434	10.8391	3.53e-52
FBgn0037807	6.01017	8.35602e-43		FBgn0025583	7.43462	2.34862e-48		FBgn0036023	1.80393	4.23121e-07		FBgn0037396	9.53136	0
FBgn0283461	5.81673	1.62342e-22		FBgn0034328	6.64589	3.52625e-36		FBgn0039241	1.78808	3.97499e-10		FBgn0032139	9.36126	1.97e-51
FBgn0033926	5.72412	2.84448e-84		FBgn0036910	6.59997	7.2154e-28		FBgn0051076	1.78114	2.77147e-08		FBgn0001224	9.30597	0
FBgn0051288	5.51448	1.19804e-123		FBgn0265652	6.39857	4.27647e-63		FBgn0035041	1.77798	5.02806e-09		FBgn0039593	8.56945	2.7e-149
FBgn0263321	5.40013	8.89231e-44		FBgn0263321	6.32227	1.07132e-50		FBgn0000071	1.73312	2.28575e-07		FBgn0033297	8.40337	2.59e-19
FBgn0040251	5.39405	2.02327e-25		FBgn0040653	6.31744	8.62552e-25		FBgn0003046	1.70971	1.22415e-06		FBgn0033497	8.14949	4.54e-113
FBgn0040736	5.17322	3.35779e-35		FBgn0067905	6.26829	2.65354e-23		FBgn0063667	1.68778	1.10435e-06		FBgn0000448	8.11923	4.66e-132
FBgn0039316	5.09112	8.6177e-161		FBgn0053470	6.13598	9.87079e-75		FBgn0037612	1.686	2.40468e-06		FBgn0036986	8.10213	1.82e-13
FBgn0266873	5.04519	1.76514e-10		FBgn0040735	6.11851	1.93665e-33		FBgn0032713	1.6756	9.69052e-09		FBgn0284237	8.07469	1.45e-129
FBgn0037386	5.00055	1.37969e-37		FBgn0038523	6.09537	3.7189e-34		FBgn0260238	1.67022	2.82551e-07		FBgn0005638	8.0379	4.61e-23
FBgn0051104	4.79253	4.02016e-16		FBgn0004592	6.09116	3.99449e-64		FBgn0052573	1.67022	2.82551e-07		FBgn0033710	7.74346	6.35e-93
FBgn0265652	4.75286	1.21243e-16		FBgn0283462	6.02573	3.20993e-54		FBgn0001226	1.66868	1.65274e-06		FBgn0019929	7.432	1.49e-22
FBgn0051464	4.74973	2.11647e-13		FBgn0040251	6.00375	1.40391e-32		FBgn0039915	1.62473	1.02563e-06		FBgn0031220	7.22208	0
FBgn0259710	4.74416	1.17113e-26		FBgn0003372	5.97453	2.78732e-32		FBgn0040060	1.32545	1.67979e-07		FBgn0033708	7.15641	4.42e-135
FBgn0004635	4.72455	2.04185e-12		FBgn0265577	5.83874	1.54886e-37		FBgn0022774	1.30718	1.21815e-11		FBgn0046876	7.12714	1.64e-257
FBgn0266702	4.69584	5.03073e-09		FBgn0033927	5.83628	4.74282e-45		FBgn0033439	1.15543	7.00317e-07		FBgn0266973	6.98904	3.6e-09
FBgn0260795	4.59961	9.28685e-45		FBgn0051326	5.69112	4.97311e-54		FBgn0035665	1.03494	6.92048e-07		FBgn0261611	6.98638	6.61e-140
FBgn0039620	4.57462	8.36373e-35		FBgn0037934	5.68426	7.40429e-24		FBgn0051559	-1.71548	1.41934e-06		FBgn0034860	6.92244	4.43e-72
FBgn0050025	4.55953	5.70399e-17		FBgn0003374	5.6433	5.39135e-48		FBgn0039486	-1.77151	4.54791e-08		FBgn0264549	6.80868	7.94e-12
FBgn0001225	4.55122	1.69074e-72		FBgn0003373	5.51174	1.53936e-49		FBgn0266402	-2.12204	3.40311e-09		FBgn0033296	6.79766	9.16e-12
FBgn0031888	4.52005	8.5526e-15		FBgn0260795	5.39429	4.28953e-31		FBgn0045478	-2.6503	2.47928e-14		FBgn0265074	6.7782	1.71e-08
FBgn0050052	4.40356	1.80252e-17		FBgn0003375	5.38642	5.35298e-27		FBgn0045477	-2.6503	2.47928e-14		FBgn0265075	6.70269	2.83e-08
FBgn0039319	4.37167	2.13286e-72		FBgn0033250	5.35703	3.07167e-23		FBgn0052255	-3.03839	9.44602e-18		FBgn0031741	6.67089	6.97e-89
FBgn0053503	4.27075	1.81047e-41		FBgn0262794	5.30784	3.03493e-30		FBgn0045476	-3.63025	1.33604e-26		FBgn0264562	6.62142	5.73e-199
FBgn0004865	4.2346	3.8147e-09		FBgn0040734	5.26585	2.32578e-15		FBgn0035486	-3.64688	7.93118e-27		FBgn0264748	6.57663	4.73e-53
FBgn0004919	4.23217	2.26611e-34		FBgn0265651	5.14138	2.8665e-45						FBgn0037123	6.48866	2.35e-24
FBgn0053468	4.22892	4.54927e-08		FBgn0039525	5.13964	1.25569e-36						FBgn0267792	6.44446	2.62e-252
FBgn0041225	4.22657	2.45127e-19		FBgn0003377	5.13445	1.6975e-41						FBgn0267153	6.42007	6.87e-194
FBgn0259708	4.11747	3.13987e-147		FBgn0033926	5.11094	1.81131e-56						FBgn0035626	6.32107	3.68e-07
FBgn0259709	4.11747	3.13987e-147		FBgn0003378	5.03224	5.00521e-46						FBgn0033355	6.28345	5.05e-11
FBgn0025583	4.10767	9.03868e-09		FBgn0038083	5.02162	4.56719e-27						FBgn0014427	6.17448	1.24e-197
FBgn0029930	4.03632	2.49773e-15		FBgn0051219	5.00719	6.21896e-14						FBgn0050203	6.14901	2.2e-17
FBgn0034005	4.01329	8.81363e-17		FBgn0028948	4.98912	9.3782e-14						FBgn0036587	6.13369	6e-27
FBgn0038455	3.99156	7.09758e-82		FBgn0013710	4.98313	2.31092e-38						FBgn0260474	6.1114	1.46e-216
FBgn0032810	3.93202	5.55296e-26		FBgn0035476	4.98265	2.47782e-18						FBgn0033440	6.10329	3.05e-40
FBgn0053192	3.92453	4.67084e-14		FBgn0039319	4.93766	1.62409e-31						FBgn0264380	6.10091	7.78e-09
FBgn0039915	3.89612	1.10798e-50		FBgn0050052	4.8503	4.05345e-30						FBgn0263493	6.07994	5.2e-32
FBgn0013276	3.88357	6.8372e-07		FBgn0050026	4.78507	2.52692e-27						FBgn0034914	6.05884	0
FBgn0033875	3.85211	5.2619e-28		FBgn0037386	4.77411	1.53176e-32						FBgn0039099	6.04798	4.17e-62
FBgn0037385	3.85109	2.08067e-06		FBgn0031307	4.66941	3.02018e-23						FBgn0031970	6.04747	7.92e-71
FBgn0040837	3.8003	1.08902e-62		FBgn0051464	4.65345	1.90018e-17						FBgn0043577	6.04544	5.41e-06
FBgn0034915	3.78838	1.32983e-100		FBgn0266702	4.63216	1.26846e-11						FBgn0284238	6.00662	3.3e-10
FBgn0053126	3.7799	4.85715e-14		FBgn0051288	4.59059	6.58066e-49						FBgn0032069	5.99995	2.71e-06
FBgn0260660	3.77285	3.10656e-55		FBgn0040733	4.56998	4.71104e-11						FBgn0263380	5.918	9.02e-17
FBgn0003886	3.77013	1.96238e-08		FBgn0034011	4.55937	2.09662e-45						FBgn0036975	5.91386	4.24e-198
FBgn0035476	3.75856	2.1466e-12		FBgn0036950	4.54909	1.19877e-13						FBgn0029831	5.90781	5.54e-226
FBgn0031220	3.75352	9.22059e-15		FBgn0261702	4.53791	4.92798e-11						FBgn0264753	5.90512	6.7e-16
FBgn0037612	3.73933	3.83745e-15		FBgn0013690	4.53537	1.05679e-28						FBgn0266331	5.89833	6.69e-39
FBgn0010278	3.72951	5.27917e-170		FBgn0052224	4.52583	4.8365e-12						FBgn0005619	5.89721	4.41e-06
FBgn0260006	3.68543	1.19885e-19		FBgn0037477	4.50685	7.32674e-11						FBgn0033439	5.89096	3.35e-116
FBgn0264542	3.66178	1.30046e-07		FBgn0266047	4.49162	2.59876e-12						FBgn0003162	5.88888	0
FBgn0259711	3.63621	1.18255e-40		FBgn0032472	4.40358	4.19983e-16						FBgn0031914	5.88788	1.62e-134
FBgn0001226	3.61669	2.66555e-11		FBgn0034605	4.40055	1.48242e-14						FBgn0036620	5.87885	2.31e-109
FBgn0030438	3.61147	1.9725e-05		FBgn0030432	4.39008	1.61785e-15						FBgn0003046	5.85827	1.09e-39
FBgn0050026	3.60713	1.56784e-14		FBgn0040565	4.37399	6.63822e-27						FBgn0032253	5.79909	4.3e-274
FBgn0051676	3.59959	2.096e-11		FBgn0051698	4.33261	2.1431e-29						FBgn0039817	5.75784	1.84e-20
FBgn0265651	3.59428	6.77721e-11		FBgn0030443	4.27869	1.56041e-22						FBgn0000071	5.75499	0
FBgn0001224	3.55191	2.95181e-05		FBgn0034480	4.21859	1.10741e-14						FBgn0264500	5.74251	4.26e-18
FBgn0265927	3.54264	3.00134e-05		FBgn0004034	4.20544	2.30438e-09						FBgn0262150	5.72234	9.89e-06
FBgn0267482	3.50056	1.68532e-05		FBgn0040602	4.18959	2.29962e-10						FBgn0264869	5.69741	6.29e-150
FBgn0267153	3.47128	1.33955e-07		FBgn0263083	4.18419	7.79927e-17						FBgn0034507	5.68707	9.08e-08
FBgn0051076	3.46365	1.60699e-25		FBgn0003886	4.12023	9.89131e-14						FBgn0038498	5.68337	1.21e-05
FBgn0034162	3.44772	1.09866e-13		FBgn0266114	4.05747	2.10508e-14						FBgn0085480	5.66626	1.4e-05
FBgn0000053	3.44258	1.50786e-18		FBgn0034005	4.04886	6.75923e-21						FBgn0020304	5.66096	0
FBgn0026616	3.40634	1.87406e-11		FBgn0034329	4.00212	4.59666e-22						FBgn0263049	5.65747	3.33e-10
FBgn0000071	3.38516	1.65267e-11		FBgn0051676	3.97412	7.14551e-16						FBgn0260238	5.65553	4.76e-259
FBgn0034605	3.37483	1.34432e-07		FBgn0053329	3.97192	1.7715e-16						FBgn0052573	5.65553	4.76e-259
FBgn0266420	3.35691	5.39975e-31		FBgn0039316	3.97041	1.86611e-21						FBgn0020445	5.6261	1.65e-223
FBgn0003162	3.35614	3.31264e-16		FBgn0038082	3.94852	5.73366e-08						FBgn0035092	5.60648	2.63e-10
FBgn0039593	3.32676	5.86633e-12		FBgn0010241	3.92002	1.35816e-14						FBgn0027584	5.59963	5.31e-29
FBgn0030241	3.31747	5.23371e-13		FBgn0054034	3.85881	2.05018e-17						FBgn0001226	5.59623	2.61e-306
FBgn0051897	3.28832	1.11176e-08		FBgn0034331	3.85556	7.32597e-20						FBgn0033312	5.58297	1.16e-19
FBgn0001217	3.28468	1.05968e-05		FBgn0036467	3.83762	4.11773e-26						FBgn0032955	5.56961	6.58e-18
FBgn0035996	3.28207	1.05969e-61		FBgn0053514	3.83666	2.6708e-33						FBgn0283461	5.56714	4.89e-08
FBgn0034670	3.26707	1.52723e-09		FBgn0031512	3.83052	5.50432e-19						FBgn0263494	5.53603	2.78e-20
FBgn0037345	3.26453	1.0372e-54		FBgn0033821	3.68063	5.94346e-24						FBgn0053126	5.52733	3.32e-144
FBgn0260238	3.25339	6.83744e-28		FBgn0038020	3.65921	9.00087e-43						FBgn0032615	5.51362	3.01e-07
FBgn0052573	3.25339	6.83744e-28		FBgn0266253	3.60586	7.66022e-08						FBgn0262362	5.49957	3.04e-88
FBgn0039788	3.22869	5.16559e-05		FBgn0085308	3.59196	5.61115e-11						FBgn0037612	5.46037	5.43e-254
FBgn0051279	3.22802	9.36518e-05		FBgn0036324	3.5846	3.56219e-09						FBgn0053687	5.45632	3.77e-05
FBgn0053542	3.20757	3.44352e-05		FBgn0053503	3.57587	3.98663e-26						FBgn0037650	5.42422	1.41e-07
FBgn0033821	3.1986	8.83304e-63		FBgn0039593	3.52588	3.35475e-22						FBgn0051100	5.38816	3.24e-165
FBgn0003374	3.19852	3.99661e-05		FBgn0036422	3.52069	2.12921e-57						FBgn0001142	5.38557	6.23e-174
FBgn0015351	3.16442	2.99947e-30		FBgn0023094	3.46327	6.22972e-13						FBgn0004865	5.37881	6.5e-06
FBgn0036950	3.15378	5.65845e-05		FBgn0037385	3.45386	1.04922e-06						FBgn0032713	5.37841	6.97e-197
FBgn0054034	3.15033	7.09721e-09		FBgn0264542	3.40087	1.29578e-08						FBgn0027865	5.37444	5.59e-274
FBgn0034756	3.12128	9.08644e-180		FBgn0267281	3.39329	1.06587e-06						FBgn0038071	5.31703	7.17e-43
FBgn0035265	3.10497	1.46595e-05		FBgn0039620	3.39133	6.20172e-14						FBgn0030586	5.31376	1.37e-06
FBgn0039742	3.08574	3.1096e-08		FBgn0028949	3.3712	4.53101e-07						FBgn0266912	5.29618	3.98e-06
FBgn0030189	3.08522	2.498e-64		FBgn0040837	3.32569	1.9115e-21						FBgn0030183	5.28452	4.94e-256
FBgn0263076	3.07083	4.72811e-05		FBgn0051793	3.32448	4.75601e-19						FBgn0267142	5.26605	2.07e-07
FBgn0004592	3.05806	5.04451e-05		FBgn0053542	3.30106	7.06874e-07						FBgn0065110	5.25934	2.63e-18
FBgn0037811	3.04042	9.28206e-05		FBgn0041087	3.27362	3.4427e-08						FBgn0001253	5.2257	2.2e-07
FBgn0034740	3.03729	1.89707e-127		FBgn0259950	3.25125	1.00892e-07						FBgn0265338	5.21354	1.75e-27
FBgn0032981	3.03171	2.05792e-07		FBgn0040259	3.24807	1.40978e-11						FBgn0027563	5.16296	2.08e-09
FBgn0267028	3.03162	0.000110832		FBgn0264089	3.2287	5.08382e-13						FBgn0024294	5.12393	1.42e-14
FBgn0031476	3.01959	2.25247e-17		FBgn0038828	3.22546	4.95345e-15						FBgn0262737	5.11662	0
FBgn0003377	3.01851	4.37233e-05		FBgn0265927	3.1871	1.61154e-05						FBgn0030587	5.08937	2.79e-07
FBgn0036101	3.01625	4.92217e-15		FBgn0264748	3.17985	1.56151e-10						FBgn0044048	5.08012	2.22e-07
FBgn0000639	3.00907	1.34109e-43		FBgn0010039	3.17728	4.41003e-24						FBgn0051956	5.06164	0.00016473
FBgn0038470	3.00557	3.30256e-12		FBgn0001225	3.16408	6.751e-24						FBgn0004919	5.06153	3.55e-39
FBgn0034052	3.00409	8.28565e-07		FBgn0263762	3.12772	2.39468e-05						FBgn0032549	5.04334	1.2e-96
FBgn0261555	3.00297	8.69076e-15		FBgn0051528	3.08093	5.14494e-08						FBgn0051076	4.95679	8.37e-94
FBgn0036849	2.99566	9.87134e-05		FBgn0038455	3.06305	1.74719e-20						FBgn0030326	4.94772	3.84e-276
FBgn0051469	2.97876	4.81016e-06		FBgn0052351	3.04901	3.061e-11						FBgn0052745	4.9466	4.21e-34
FBgn0034076	2.97498	2.58017e-54		FBgn0034756	3.03992	4.92094e-23						FBgn0000527	4.94048	9.94e-07
FBgn0051793	2.97377	3.53922e-35		FBgn0020508	3.03764	1.87095e-07						FBgn0038460	4.9348	2.14e-42
FBgn0033250	2.96403	4.36101e-10		FBgn0266873	3.02587	4.8248e-05						FBgn0266748	4.9172	2.67e-07
FBgn0036186	2.94434	6.27549e-13		FBgn0264745	3.01768	1.15289e-06						FBgn0025456	4.90582	0
FBgn0053514	2.93954	7.79767e-11		FBgn0260463	3.01375	1.32305e-33						FBgn0264448	4.88272	2.34e-39
FBgn0037613	2.93717	1.05988e-10		FBgn0001228	3.00958	2.04402e-09						FBgn0014163	4.87896	2.92e-105
FBgn0039044	2.92148	4.54051e-29		FBgn0001223	3.0091	2.07589e-09						FBgn0052117	4.87315	1.42e-11
FBgn0003378	2.89741	0.000125438		FBgn0034761	3.00383	6.81111e-19						FBgn0053208	4.87085	2.35e-233
FBgn0030040	2.88196	6.55556e-22		FBgn0053105	2.98873	5.76849e-33						FBgn0033438	4.86632	5.96e-31
FBgn0038953	2.8781	1.85817e-54		FBgn0002571	2.97173	2.22636e-05						FBgn0267624	4.85363	8.55e-16
FBgn0029766	2.85916	3.59725e-66		FBgn0038470	2.9557	1.22652e-10						FBgn0037613	4.85261	0
FBgn0003255	2.8352	1.60486e-15		FBgn0034740	2.94501	2.75293e-21						FBgn0001089	4.81286	1.63e-38
FBgn0264006	2.82935	2.04926e-05		FBgn0033875	2.94404	4.96231e-06						FBgn0283741	4.79133	1.89e-187
FBgn0034728	2.82104	9.54595e-31		FBgn0031741	2.94109	5.30937e-13						FBgn0039844	4.76728	9.03e-88
FBgn0262123	2.81413	2.32415e-15		FBgn0267366	2.91569	3.68248e-08						FBgn0016930	4.75607	3.48e-71
FBgn0010222	2.8076	2.38585e-07		FBgn0262945	2.89285	5.52373e-17						FBgn0013342	4.75327	0.000276705
FBgn0010173	2.79535	1.13996e-63		FBgn0030028	2.89064	1.00949e-06						FBgn0039774	4.71843	1.65e-39
FBgn0031489	2.78878	1.85035e-15		FBgn0053191	2.88138	3.5617e-09						FBgn0000422	4.71458	5.27e-08
FBgn0052195	2.77773	2.40622e-24		FBgn0040104	2.85135	5.44763e-08						FBgn0029830	4.71222	1.2e-99
FBgn0036454	2.77653	1.25188e-14		FBgn0003082	2.82912	2.94737e-14						FBgn0040153	4.7062	1.78e-53
FBgn0038716	2.74634	4.82484e-49		FBgn0262352	2.81225	9.32754e-07						FBgn0265961	4.6773	1.21e-05
FBgn0053191	2.74409	6.27197e-06		FBgn0031489	2.79676	5.75604e-08						FBgn0053458	4.67232	3e-05
FBgn0002576	2.74308	7.5678e-06		FBgn0034670	2.79216	1.56057e-09						FBgn0264490	4.66637	7.7e-26
FBgn0031896	2.7267	2.83251e-06		FBgn0037326	2.78314	2.98034e-08						FBgn0029974	4.66066	8.97e-15
FBgn0264089	2.72394	9.53019e-14		FBgn0032390	2.74263	9.99028e-10						FBgn0259730	4.65616	3.88e-94
FBgn0010039	2.71784	3.8285e-23		FBgn0036995	2.73435	6.77012e-06						FBgn0259731	4.65616	3.88e-94
FBgn0033367	2.71675	5.27059e-10		FBgn0031907	2.69875	1.34963e-05						FBgn0259732	4.65616	3.88e-94
FBgn0041337	2.71105	3.00717e-06		FBgn0032668	2.69754	1.46882e-06						FBgn0259733	4.65616	3.88e-94
FBgn0061476	2.71052	2.67957e-05		FBgn0050025	2.6889	2.84923e-05						FBgn0038914	4.63221	0.000161582
FBgn0052091	2.70448	4.34412e-30		FBgn0031483	2.67854	5.28855e-15						FBgn0085265	4.6276	2.32e-07
FBgn0283741	2.69866	4.26978e-07		FBgn0000053	2.67831	6.3586e-07						FBgn0028988	4.59752	1.66e-128
FBgn0039241	2.69735	1.79708e-26		FBgn0260660	2.6698	2.41516e-13						FBgn0028939	4.58851	4.41e-151
FBgn0033440	2.69548	3.09229e-07		FBgn0260006	2.65823	4.53817e-11						FBgn0035041	4.57729	1.62e-22
FBgn0039328	2.69334	6.61777e-23		FBgn0031039	2.65273	5.06336e-13						FBgn0050287	4.55453	2.85e-30
FBgn0003888	2.68781	2.79343e-14		FBgn0031038	2.65273	5.06336e-13						FBgn0054007	4.54996	8.57e-09
FBgn0267792	2.68318	1.46045e-05		FBgn0039759	2.64598	2.92965e-05						FBgn0000053	4.52244	1.39e-135
FBgn0030864	2.67078	3.00083e-10		FBgn0044812	2.64407	2.36063e-11						FBgn0034366	4.50487	0
FBgn0034011	2.6704	1.89949e-18		FBgn0031263	2.64078	5.23056e-10						FBgn0010497	4.46679	2.9e-27
FBgn0031643	2.66934	2.5377e-59		FBgn0041225	2.63155	2.04713e-07						FBgn0003888	4.45593	4.33e-75
FBgn0033439	2.66038	2.43095e-14		FBgn0260933	2.62957	5.16348e-10						FBgn0046878	4.44735	4.49e-110
FBgn0030756	2.65586	1.21309e-05		FBgn0264834	2.62351	9.54202e-13						FBgn0261794	4.44364	1.62e-93
FBgn0030097	2.65088	9.05473e-07		FBgn0264740	2.60569	3.79197e-05						FBgn0035049	4.43314	6.39e-22
FBgn0020270	2.64731	3.20528e-15		FBgn0264741	2.60569	3.79197e-05						FBgn0039257	4.41774	1.3e-07
FBgn0038353	2.63409	4.91688e-05		FBgn0283741	2.59693	1.75549e-15						FBgn0261545	4.41176	1.59e-126
FBgn0283437	2.63069	8.2599e-11		FBgn0010278	2.59036	2.55035e-25						FBgn0263650	4.39718	1.63e-10
FBgn0058006	2.62882	3.80098e-07		FBgn0053126	2.56881	2.67493e-07						FBgn0035290	4.39714	0
FBgn0262146	2.61354	0.000100006		FBgn0032810	2.55269	2.78145e-11						FBgn0031939	4.35877	0
FBgn0032390	2.60895	3.46541e-07		FBgn0037531	2.54774	8.34654e-10						FBgn0052758	4.35675	0
FBgn0034914	2.60525	4.23224e-06		FBgn0030040	2.54374	4.55115e-14						FBgn0262992	4.35135	6.3e-05
FBgn0037531	2.60494	2.41983e-10		FBgn0031649	2.54245	1.37794e-05						FBgn0263400	4.32568	8.13e-05
FBgn0030837	2.59626	1.02069e-07		FBgn0031432	2.51405	6.80583e-19						FBgn0003255	4.31715	2.84e-150
FBgn0024321	2.58916	2.73049e-11		FBgn0037126	2.49126	6.68741e-10						FBgn0030994	4.30726	4.92e-07
FBgn0031760	2.58519	1.47815e-14		FBgn0031068	2.48444	4.90356e-08						FBgn0261999	4.30603	1.84e-11
FBgn0051633	2.57502	3.18445e-32		FBgn0053192	2.48165	7.17764e-08						FBgn0020248	4.30464	5.96e-07
FBgn0013765	2.5736	7.76781e-14		FBgn0013765	2.48101	2.45902e-13						FBgn0036364	4.29776	1.91e-07
FBgn0039099	2.56887	4.52522e-08		FBgn0061476	2.47718	1.00973e-05						FBgn0050088	4.28622	1.98e-07
FBgn0029831	2.54641	2.41644e-18		FBgn0033775	2.4615	5.84354e-11						FBgn0000008	4.28126	1.11e-57
FBgn0038893	2.5219	2.56905e-22		FBgn0000490	2.45963	2.10184e-07						FBgn0039207	4.26112	2.23e-31
FBgn0003082	2.52131	2.70518e-09		FBgn0034275	2.45501	3.56105e-19						FBgn0001285	4.24544	1.93e-09
FBgn0063667	2.50133	9.00687e-19		FBgn0026751	2.45438	1.61912e-09						FBgn0030347	4.22583	1.65e-39
FBgn0003046	2.49772	7.54676e-05		FBgn0053462	2.45345	6.85542e-09						FBgn0260479	4.21837	1.88e-38
FBgn0051121	2.48869	1.61982e-07		FBgn0010786	2.44825	9.9898e-09						FBgn0035983	4.20065	2.71e-215
FBgn0031515	2.48496	1.44937e-25		FBgn0034709	2.44681	3.29209e-11						FBgn0015801	4.17582	5.86e-92
FBgn0027932	2.4834	8.79016e-15		FBgn0063494	2.39926	7.88393e-11						FBgn0005677	4.17574	9.65e-31
FBgn0034480	2.47759	2.03403e-05		FBgn0032422	2.3847	9.52336e-07						FBgn0000241	4.17389	1.18e-30
FBgn0028939	2.44412	2.41086e-11		FBgn0031760	2.3813	1.06003e-10						FBgn0034670	4.17017	0.000148502
FBgn0028411	2.44085	1.55612e-21		FBgn0036764	2.36259	2.32101e-08						FBgn0052056	4.16576	1.45e-121
FBgn0264834	2.43469	1.90829e-06		FBgn0030241	2.35681	1.50826e-07						FBgn0033544	4.14754	1.86e-194
FBgn0260474	2.43392	8.85004e-10		FBgn0261363	2.35612	1.35642e-10						FBgn0034741	4.14576	0
FBgn0040364	2.42802	2.75318e-09		FBgn0034052	2.3436	2.15181e-05						FBgn0052185	4.13819	2.2e-05
FBgn0051363	2.42786	5.98139e-10		FBgn0266420	2.34132	1.85952e-10						FBgn0032652	4.13735	5.36e-35
FBgn0050015	2.42286	6.55807e-14		FBgn0035623	2.329	2.71804e-14						FBgn0263246	4.13379	1.86e-14
FBgn0039003	2.4177	5.2386e-31		FBgn0260955	2.31929	1.88745e-10						FBgn0036502	4.13211	9.93e-78
FBgn0036187	2.40866	5.50118e-26		FBgn0037612	2.30566	6.19157e-05						FBgn0031855	4.13131	2.15e-20
FBgn0004698	2.39789	1.97612e-35		FBgn0259710	2.29276	1.60254e-05						FBgn0262993	4.12594	6.81e-09
FBgn0026751	2.3944	6.46253e-15		FBgn0262902	2.28734	3.75542e-09						FBgn0037007	4.1142	4.22e-284
FBgn0020445	2.39188	6.19559e-07		FBgn0023023	2.27009	8.64242e-10						FBgn0034396	4.11343	9.04e-25
FBgn0040060	2.39108	8.06241e-12		FBgn0013709	2.26111	2.24145e-07						FBgn0036240	4.10459	2.44e-45
FBgn0011589	2.35767	8.99326e-05		FBgn0262123	2.25522	3.7994e-10						FBgn0033249	4.09195	3.66e-08
FBgn0020304	2.35685	6.6407e-09		FBgn0041183	2.23823	1.75581e-13						FBgn0250869	4.08955	3.4e-52
FBgn0262036	2.35228	1.14941e-27		FBgn0033304	2.22944	2.82969e-07						FBgn0267668	4.08864	5.54e-41
FBgn0046876	2.34919	2.51719e-05		FBgn0011592	2.21862	1.84021e-10						FBgn0027611	4.07217	0
FBgn0013972	2.34064	5.75205e-16		FBgn0034728	2.21826	4.21775e-12						FBgn0032433	4.07016	7.59e-06
FBgn0030836	2.33901	5.19319e-09		FBgn0028738	2.21584	4.51314e-08						FBgn0038716	4.06418	2.28e-244
FBgn0038082	2.33005	2.076e-11		FBgn0051436	2.21495	2.52389e-12						FBgn0265540	4.03386	5.58e-81
FBgn0033649	2.3257	1.06083e-05		FBgn0033372	2.2132	2.06671e-06						FBgn0035091	4.03198	1.75e-186
FBgn0032713	2.32525	1.60038e-07		FBgn0046776	2.20177	1.08548e-07						FBgn0264574	4.03019	1.67e-06
FBgn0261530	2.3223	1.42031e-28		FBgn0034915	2.20158	8.16321e-16						FBgn0031791	4.02754	3.39e-40
FBgn0029507	2.31862	2.06469e-63		FBgn0037672	2.18734	1.48935e-06						FBgn0266534	4.02135	1.52e-05
FBgn0035434	2.31377	9.86554e-07		FBgn0027544	2.17838	3.56508e-05						FBgn0261089	4.01522	1.71e-34
FBgn0051344	2.3058	1.50492e-11		FBgn0261704	2.17838	3.56508e-05						FBgn0026197	4.00716	0.000225265
FBgn0026084	2.30424	1.61166e-12		FBgn0003888	2.17824	3.19364e-10						FBgn0266041	4.00614	2.71e-21
FBgn0051694	2.29896	9.53198e-30		FBgn0034253	2.17277	1.03991e-11						FBgn0026084	4.00222	3.08e-237
FBgn0264869	2.29633	1.22924e-06		FBgn0028514	2.16763	1.04962e-13						FBgn0263864	4.00186	9.14e-82
FBgn0267727	2.29576	6.44177e-05		FBgn0034512	2.15998	8.53309e-09						FBgn0050281	3.99294	0.000186729
FBgn0003475	2.2933	3.5959e-17		FBgn0038716	2.15658	4.28192e-06						FBgn0041160	3.99267	1.74e-70
FBgn0053158	2.28513	8.44696e-45		FBgn0015801	2.14835	2.21027e-09						FBgn0260954	3.98146	3.91e-38
FBgn0250869	2.26716	3.43131e-12		FBgn0266005	2.14376	1.17504e-09						FBgn0025574	3.97946	1.07e-145
FBgn0261244	2.26594	8.69855e-10		FBgn0020270	2.12367	6.82365e-10						FBgn0001145	3.96959	1.12e-41
FBgn0267795	2.25902	4.30203e-19		FBgn0038302	2.12051	4.15525e-14						FBgn0261560	3.9676	1.66e-49
FBgn0030777	2.24813	5.28337e-06		FBgn0042106	2.1178	2.61686e-05						FBgn0034706	3.95187	3.15e-59
FBgn0014342	2.24369	6.48562e-05		FBgn0038107	2.11295	9.54783e-07						FBgn0036416	3.94757	0.000128029
FBgn0032549	2.24182	1.15513e-07		FBgn0265083	2.11295	9.54783e-07						FBgn0265510	3.94502	1.89e-09
FBgn0032253	2.23728	3.68422e-05		FBgn0260985	2.10406	8.51424e-09						FBgn0035426	3.94494	1.89e-09
FBgn0033304	2.23492	7.91107e-13		FBgn0033205	2.0848	1.22682e-09						FBgn0036341	3.94485	3.5e-220
FBgn0034709	2.2341	1.32643e-21		FBgn0263600	2.07504	1.35071e-07						FBgn0032638	3.93184	1.57e-284
FBgn0267736	2.22131	3.50377e-05		FBgn0032638	2.05862	8.28523e-14						FBgn0262363	3.92894	6.09e-05
FBgn0038302	2.21695	3.86195e-26		FBgn0029507	2.04797	4.96577e-19						FBgn0040850	3.9086	1.88e-30
FBgn0030673	2.20668	5.86152e-06		FBgn0015351	2.04716	6.0872e-08						FBgn0030158	3.90793	6.49e-09
FBgn0020388	2.20632	5.20801e-33		FBgn0250869	2.04545	1.47936e-05						FBgn0030300	3.89913	5.52e-05
FBgn0002525	2.18307	6.19765e-21		FBgn0038893	2.03993	5.34913e-10						FBgn0032151	3.89669	5.37e-05
FBgn0019952	2.16924	7.97909e-17		FBgn0010042	2.03556	5.87231e-06						FBgn0037623	3.88689	4.18e-16
FBgn0259173	2.16844	8.20195e-12		FBgn0015714	2.01973	4.29681e-05						FBgn0250821	3.88485	3.48e-55
FBgn0004858	2.1661	6.20186e-07		FBgn0041710	2.01813	8.85598e-12						FBgn0030114	3.88187	3.09e-165
FBgn0051789	2.14679	1.29651e-09		FBgn0011769	2.01563	2.36261e-08						FBgn0000644	3.87169	1.07e-22
FBgn0039529	2.13211	5.11516e-05		FBgn0035996	2.01262	2.11947e-13						FBgn0001229	3.86261	4.93e-07
FBgn0260463	2.12419	2.95053e-16		FBgn0033978	2.00822	3.32647e-05						FBgn0050360	3.86062	5.46e-106
FBgn0262902	2.11395	4.5375e-06		FBgn0030628	2.00684	5.22982e-07						FBgn0028519	3.85461	6.01e-31
FBgn0032934	2.10485	2.78828e-08		FBgn0085452	2.00632	4.63973e-14						FBgn0030778	3.8447	6.65e-08
FBgn0036144	2.10417	6.58472e-09		FBgn0036403	1.99757	4.13134e-05						FBgn0052194	3.81815	9.48e-130
FBgn0266084	2.10119	1.27122e-19		FBgn0038953	1.98829	2.02497e-11						FBgn0003447	3.80884	5.99e-39
FBgn0053105	2.101	1.04578e-15		FBgn0261004	1.98636	3.60572e-08						FBgn0041630	3.80253	2.66e-93
FBgn0262524	2.09427	1.34828e-23		FBgn0001145	1.98372	9.98093e-11						FBgn0250839	3.79538	1.96e-07
FBgn0045761	2.07705	9.67103e-36		FBgn0034362	1.98246	5.26574e-06						FBgn0034996	3.79531	1.4e-29
FBgn0004512	2.07624	2.2023e-06		FBgn0044872	1.96518	7.50559e-06						FBgn0026411	3.7853	4.3e-05
FBgn0035665	2.07278	1.34073e-10		FBgn0033153	1.96051	4.61184e-06						FBgn0263492	3.78268	6.37e-23
FBgn0028978	2.06695	4.07664e-52		FBgn0034259	1.95104	3.13508e-06						FBgn0001225	3.77809	1.05e-07
FBgn0036806	2.0626	5.47024e-41		FBgn0265053	1.93629	2.44638e-11						FBgn0000489	3.74004	5.15e-16
FBgn0035624	2.04714	1.82526e-13		FBgn0023407	1.93547	3.67182e-08						FBgn0036101	3.73996	1.52e-21
FBgn0085249	2.04439	9.4869e-06		FBgn0030189	1.93017	2.82556e-13						FBgn0032078	3.7329	1.81e-52
FBgn0038647	2.04295	1.59408e-11		FBgn0004698	1.92665	2.17004e-11						FBgn0041710	3.73169	1.14e-175
FBgn0003117	2.04071	2.71382e-07		FBgn0028396	1.90339	8.84441e-09						FBgn0263773	3.72068	1.07e-160
FBgn0011638	2.04051	9.70843e-31		FBgn0034931	1.90283	7.48953e-08						FBgn0260945	3.72037	3.97e-103
FBgn0033945	2.04027	1.12225e-18		FBgn0041630	1.90016	1.81272e-11						FBgn0046687	3.7122	4.88e-44
FBgn0266421	2.03185	3.64991e-20		FBgn0039044	1.89416	2.93951e-11						FBgn0085282	3.70627	7.05e-291
FBgn0039488	2.02393	1.02476e-16		FBgn0029664	1.88997	2.4946e-06						FBgn0052647	3.69869	6.14e-38
FBgn0063494	2.02237	4.78907e-17		FBgn0052512	1.88611	1.41188e-10						FBgn0001227	3.69692	2.49e-23
FBgn0036487	2.02134	4.82927e-34		FBgn0052843	1.88386	4.0941e-07						FBgn0035733	3.68954	1.88e-52
FBgn0001229	2.01683	6.07561e-05		FBgn0031643	1.88276	2.7796e-11						FBgn0028738	3.68644	4.65e-16
FBgn0030855	2.01337	2.72132e-16		FBgn0026702	1.86122	1.80419e-05						FBgn0033649	3.67652	3.13e-33
FBgn0031654	2.00383	2.6819e-06		FBgn0026576	1.86096	1.26709e-16						FBgn0034543	3.65761	1.13e-248
FBgn0039006	1.99753	6.51847e-20		FBgn0046878	1.85846	3.76994e-05						FBgn0039632	3.65755	2.78e-166
FBgn0010358	1.98837	2.52414e-06		FBgn0051344	1.85822	1.22637e-05						FBgn0262902	3.64907	3.18e-20
FBgn0036952	1.98707	6.45662e-07		FBgn0266570	1.85677	1.75092e-07						FBgn0034997	3.64433	6.3e-84
FBgn0020647	1.98694	3.12218e-08		FBgn0024947	1.85614	4.16507e-05						FBgn0052549	3.63896	2e-171
FBgn0034221	1.98368	4.10656e-05		FBgn0011638	1.81355	2.0769e-08						FBgn0031702	3.63454	3.78e-84
FBgn0030183	1.97763	2.25926e-06		FBgn0030052	1.8052	8.01403e-07						FBgn0033320	3.62408	0
FBgn0023129	1.97708	4.60386e-16		FBgn0033438	1.79975	3.70604e-07						FBgn0001255	3.62097	9.14e-05
FBgn0260985	1.96893	6.00742e-10		FBgn0010173	1.79975	2.20273e-10						FBgn0260743	3.61991	2.59e-64
FBgn0029993	1.96753	2.33717e-05		FBgn0036702	1.79402	1.23859e-06						FBgn0051363	3.61869	1.19e-136
FBgn0086370	1.96748	6.64489e-13		FBgn0027657	1.78	9.57217e-06						FBgn0032934	3.61379	2.88e-56
FBgn0034741	1.96466	6.37271e-28		FBgn0040299	1.77995	9.29484e-07						FBgn0013307	3.60615	9.66e-106
FBgn0033623	1.95967	0.000115367		FBgn0003062	1.77106	2.12713e-06						FBgn0015011	3.60514	2.74e-82
FBgn0263600	1.95902	6.02601e-11		FBgn0015037	1.76935	3.51751e-07						FBgn0034443	3.60388	9.2e-129
FBgn0011774	1.95648	6.32881e-11		FBgn0039528	1.75015	2.41321e-09						FBgn0267587	3.58965	6.08e-122
FBgn0028430	1.95004	2.56844e-19		FBgn0052756	1.74625	2.85256e-07						FBgn0004606	3.58893	8e-105
FBgn0023407	1.94253	5.71639e-07		FBgn0015393	1.73636	5.5904e-06						FBgn0033927	3.58689	6.07e-05
FBgn0033153	1.94106	3.81947e-14		FBgn0003278	1.73445	4.74194e-05						FBgn0011592	3.58447	8.46e-118
FBgn0052756	1.92828	1.20985e-07		FBgn0038072	1.72619	1.55862e-06						FBgn0087040	3.5682	7.48e-06
FBgn0044823	1.92562	1.77002e-11		FBgn0263241	1.71616	6.93045e-06						FBgn0085409	3.55013	4.54e-21
FBgn0243514	1.92487	3.86914e-08		FBgn0030263	1.70431	5.62846e-08						FBgn0043578	3.54731	8.95e-30
FBgn0028738	1.91812	9.81438e-05		FBgn0036173	1.70033	7.68403e-07						FBgn0038028	3.54582	4.29e-07
FBgn0028494	1.91462	6.23229e-11		FBgn0052091	1.69769	1.16846e-06						FBgn0003204	3.54223	3.63e-62
FBgn0011592	1.91383	5.31177e-10		FBgn0262473	1.69584	1.67785e-10						FBgn0030662	3.54111	6.73e-88
FBgn0050089	1.91073	6.46252e-06		FBgn0261530	1.69317	7.70437e-08						FBgn0036410	3.53619	2.08e-233
FBgn0035889	1.90982	4.76654e-28		FBgn0011774	1.68822	8.45622e-06						FBgn0028341	3.53578	6.93e-221
FBgn0053057	1.90982	4.76654e-28		FBgn0262524	1.68571	4.90923e-07						FBgn0243486	3.53269	4.3e-07
FBgn0020906	1.9072	1.41822e-12		FBgn0013688	1.68458	1.79207e-10						FBgn0020647	3.53054	1.57e-173
FBgn0266005	1.88716	4.50402e-06		FBgn0038306	1.67505	1.09363e-05						FBgn0264746	3.52191	6.89e-22
FBgn0262737	1.88484	3.51804e-05		FBgn0031114	1.65074	1.29643e-05						FBgn0265542	3.52171	3.92e-05
FBgn0001230	1.88087	5.79115e-08		FBgn0261555	1.64715	1.45917e-05						FBgn0044047	3.51548	1.22e-133
FBgn0027657	1.87689	3.0498e-20		FBgn0028411	1.64305	3.42763e-07						FBgn0032405	3.50673	3.58e-84
FBgn0041183	1.87673	1.49445e-11		FBgn0040294	1.64286	6.9861e-05						FBgn0051374	3.48987	2.06e-10
FBgn0035983	1.8648	1.39766e-08		FBgn0010222	1.62419	1.69812e-05						FBgn0034950	3.48735	3.34e-05
FBgn0033205	1.85622	6.27541e-40		FBgn0010803	1.61166	3.40379e-05						FBgn0004666	3.48045	2.29e-05
FBgn0032026	1.85468	2.59245e-31		FBgn0266084	1.60726	1.77065e-06						FBgn0041621	3.47138	1.74e-11
FBgn0040299	1.85291	1.2036e-06		FBgn0037338	1.60523	2.90572e-07						FBgn0034999	3.46699	6.07e-111
FBgn0263235	1.84937	1.36316e-05		FBgn0027499	1.59984	7.25725e-11						FBgn0037970	3.45663	1.43e-25
FBgn0037719	1.84541	1.7317e-24		FBgn0030000	1.59069	2.0005e-05						FBgn0032935	3.45533	8.78e-149
FBgn0033775	1.84443	2.13009e-06		FBgn0052207	1.59012	2.01905e-05						FBgn0037225	3.45206	1.51e-69
FBgn0032587	1.82374	7.01182e-08		FBgn0267795	1.5805	6.41208e-06						FBgn0035802	3.45203	1.17e-53
FBgn0052475	1.8213	1.18155e-11		FBgn0262560	1.56835	1.64432e-05						FBgn0040297	3.44877	6.3e-113
FBgn0030766	1.81883	4.52482e-07		FBgn0051710	1.56716	1.16162e-05						FBgn0001137	3.44769	3.5e-41
FBgn0020762	1.81659	1.09032e-05		FBgn0029672	1.55852	2.0325e-05						FBgn0034199	3.44644	7.98e-31
FBgn0284231	1.81254	1.16213e-09		FBgn0045761	1.55689	6.41895e-09						FBgn0037126	3.44615	6.63e-34
FBgn0051431	1.81018	9.00266e-10		FBgn0051549	1.55627	2.67845e-08						FBgn0030955	3.44408	6.33e-46
FBgn0035623	1.80912	6.12401e-08		FBgn0266421	1.55453	7.96676e-07						FBgn0015774	3.43922	1.11e-25
FBgn0024913	1.80755	7.51212e-06		FBgn0030855	1.55164	2.03402e-06						FBgn0020762	3.43258	6.98e-21
FBgn0002887	1.79945	1.30165e-10		FBgn0266268	1.55092	1.39534e-05						FBgn0036846	3.42774	8.43e-91
FBgn0250815	1.77197	2.20389e-11		FBgn0039328	1.55027	2.50066e-05						FBgn0052845	3.42714	4.6e-46
FBgn0032935	1.76803	4.06775e-15		FBgn0037801	1.54512	1.09137e-05						FBgn0266199	3.42261	7.8e-78
FBgn0041710	1.76718	1.53561e-15		FBgn0051777	1.54439	2.57837e-07						FBgn0030876	3.40985	9.78e-61
FBgn0032262	1.76656	9.11882e-08		FBgn0041094	1.53515	3.85047e-05						FBgn0284223	3.39772	2.42e-90
FBgn0000246	1.75817	1.07859e-05		FBgn0266581	1.53453	3.53567e-06						FBgn0031800	3.3938	1.39e-22
FBgn0001319	1.75414	3.91659e-05		FBgn0034793	1.53403	4.36169e-05						FBgn0039241	3.39283	1.38e-111
FBgn0026319	1.74881	0.000132946		FBgn0029866	1.5269	3.16538e-11						FBgn0014865	3.39161	0.000228197
FBgn0038832	1.74693	5.25153e-06		FBgn0029825	1.52432	7.51936e-07						FBgn0051436	3.38372	2.64e-18
FBgn0030876	1.71984	6.70031e-11		FBgn0003996	1.52184	5.44648e-05						FBgn0019952	3.34984	1.65e-174
FBgn0026737	1.71724	3.57831e-12		FBgn0051324	1.51892	9.01453e-07						FBgn0000639	3.34898	1.32e-53
FBgn0039644	1.71515	8.20609e-29		FBgn0045980	1.50949	5.18324e-05						FBgn0063127	3.34192	8.13e-05
FBgn0003328	1.71289	9.75025e-13		FBgn0033741	1.50718	3.90755e-05						FBgn0052055	3.33778	3.3e-07
FBgn0028988	1.70149	8.25782e-08		FBgn0026737	1.5004	1.88708e-07						FBgn0043362	3.31815	4.98e-63
FBgn0039149	1.70007	4.86904e-10		FBgn0037810	1.49562	1.12857e-06						FBgn0026255	3.31216	3.79e-05
FBgn0039207	1.68192	6.08278e-11		FBgn0032032	1.48573	1.59493e-05						FBgn0034128	3.31112	2.18e-13
FBgn0264713	1.67535	2.84945e-10		FBgn0034527	1.48116	1.07963e-06						FBgn0039130	3.3107	1.41e-77
FBgn0039125	1.6676	1.26359e-12		FBgn0029932	1.47148	6.07064e-08						FBgn0027578	3.30392	9.34e-177
FBgn0028426	1.66679	2.4265e-14		FBgn0029133	1.46626	2.42843e-05						FBgn0262141	3.2871	3.51e-08
FBgn0034908	1.66331	2.23899e-12		FBgn0050022	1.45066	6.08889e-05						FBgn0264713	3.28342	1.8e-57
FBgn0037555	1.66298	7.16849e-27		FBgn0260755	1.42419	7.12955e-06						FBgn0031489	3.27936	2.5e-42
FBgn0260817	1.66046	3.88221e-10		FBgn0263706	1.42357	2.21218e-06						FBgn0038720	3.27713	6.07e-60
FBgn0004913	1.65767	4.67547e-12		FBgn0033809	1.41195	5.82696e-09						FBgn0050286	3.2719	5.14e-28
FBgn0052549	1.64931	3.65745e-06		FBgn0050091	1.40752	3.62153e-09						FBgn0031636	3.27029	5.29e-14
FBgn0032140	1.64862	5.53421e-06		FBgn0037345	1.40563	1.30534e-06						FBgn0038095	3.26846	4.71e-11
FBgn0039528	1.64832	6.79883e-08		FBgn0029999	1.39996	1.57924e-05						FBgn0266197	3.2683	1.45e-07
FBgn0051323	1.64213	2.12135e-08		FBgn0028494	1.39828	9.72177e-06						FBgn0033638	3.26582	6.27e-66
FBgn0005672	1.64053	4.90601e-06		FBgn0003464	1.39439	1.16322e-05						FBgn0030594	3.26552	6.11e-08
FBgn0031939	1.63962	3.31595e-05		FBgn0029915	1.39386	6.17033e-05						FBgn0029002	3.25742	1.03e-187
FBgn0046706	1.63868	1.44829e-08		FBgn0260639	1.39352	1.34456e-05						FBgn0039647	3.24974	8.55e-05
FBgn0260755	1.63052	1.00441e-23		FBgn0020388	1.37212	8.87434e-06						FBgn0051344	3.24136	6.63e-28
FBgn0003447	1.62375	3.1789e-05		FBgn0039003	1.36678	4.16353e-07						FBgn0033130	3.23192	1.42e-18
FBgn0037810	1.61703	1.35595e-05		FBgn0002887	1.35619	2.7751e-05						FBgn0028537	3.21018	4.08e-69
FBgn0014380	1.61231	2.25947e-08		FBgn0085407	1.35556	2.34199e-05						FBgn0036684	3.20446	4.05e-32
FBgn0039642	1.60943	9.51057e-10		FBgn0020389	1.35386	2.07234e-07						FBgn0029795	3.20376	0.000140131
FBgn0003041	1.59535	1.50469e-05		FBgn0002525	1.35325	7.71468e-07						FBgn0041707	3.20249	0.000274605
FBgn0037338	1.58884	9.37134e-06		FBgn0013269	1.34594	1.31937e-05						FBgn0264821	3.19346	1.72e-44
FBgn0053995	1.58709	1.28633e-37		FBgn0003475	1.34572	8.78595e-07						FBgn0259168	3.1934	1.58e-89
FBgn0264742	1.58572	1.49254e-37		FBgn0052549	1.33572	3.73891e-05						FBgn0085249	3.18919	4e-21
FBgn0264743	1.58572	1.49254e-37		FBgn0036815	1.326	6.90266e-05						FBgn0029913	3.18678	1.23e-51
FBgn0259212	1.58057	6.87748e-11		FBgn0039644	1.31784	1.1054e-07						FBgn0030958	3.18565	1.67e-13
FBgn0051324	1.57898	1.52857e-08		FBgn0046706	1.31698	2.2062e-05						FBgn0005672	3.18202	1.3e-128
FBgn0041160	1.57268	2.06969e-05		FBgn0284231	1.31592	3.20411e-05						FBgn0030927	3.17576	2.91e-53
FBgn0040850	1.57101	4.1682e-06		FBgn0036290	1.31425	1.59119e-06						FBgn0050046	3.16673	7.1e-110
FBgn0029710	1.56949	1.0384e-07		FBgn0266700	1.30716	2.11599e-05						FBgn0033725	3.16566	5.98e-189
FBgn0028381	1.56593	6.25383e-12		FBgn0038842	1.2973	1.71619e-05						FBgn0000568	3.1647	6.46e-132
FBgn0028514	1.55933	1.73964e-17		FBgn0039854	1.28562	3.16866e-05						FBgn0051522	3.1642	1.73e-80
FBgn0029825	1.55839	6.1712e-07		FBgn0259708	1.28473	3.73382e-06						FBgn0085376	3.15558	5.78e-18
FBgn0266277	1.55775	2.75641e-10		FBgn0259709	1.28473	3.73382e-06						FBgn0033639	3.14238	2.62e-101
FBgn0038072	1.55439	7.00351e-05		FBgn0039125	1.27968	3.74686e-06						FBgn0265843	3.13726	1.69e-06
FBgn0259168	1.55221	3.50898e-07		FBgn0034399	1.27715	4.04973e-07						FBgn0052532	3.13293	0.000177473
FBgn0031673	1.54984	1.25077e-08		FBgn0039908	1.27582	5.34203e-06						FBgn0040532	3.12904	1.54e-56
FBgn0028533	1.54805	3.78948e-05		FBgn0264460	1.25995	2.27339e-05						FBgn0051121	3.11027	1.34e-61
FBgn0030334	1.54026	1.54983e-12		FBgn0051633	1.24958	3.51295e-06						FBgn0027932	3.08408	3.29e-129
FBgn0035461	1.53052	9.96194e-06		FBgn0260817	1.23927	2.89246e-05						FBgn0037206	3.08373	1.85e-25
FBgn0036663	1.52373	1.92492e-13		FBgn0034858	1.23723	7.6455e-06						FBgn0031081	3.07691	3.52e-06
FBgn0085407	1.51822	3.48387e-06		FBgn0036487	1.22264	1.65968e-05						FBgn0032167	3.0702	4.67e-31
FBgn0015801	1.51062	6.60627e-08		FBgn0010246	1.16959	4.03508e-06						FBgn0000097	3.06076	6.28e-65
FBgn0262617	1.50758	1.72829e-10		FBgn0030749	1.15748	7.97494e-06						FBgn0032637	3.05813	1.55e-09
FBgn0030114	1.50449	2.02281e-07		FBgn0032669	1.15702	1.72043e-06						FBgn0038784	3.05687	9.96e-05
FBgn0034399	1.50427	2.92225e-16		FBgn0031689	1.15208	2.35715e-05						FBgn0015229	3.05618	2.52e-42
FBgn0041094	1.50256	5.80177e-32		FBgn0032322	1.14256	4.35038e-07						FBgn0037710	3.04799	6.49e-150
FBgn0000640	1.50215	4.82126e-18		FBgn0261574	1.09054	3.41936e-05						FBgn0263111	3.03145	7.49e-10
FBgn0014033	1.49482	5.99139e-06		FBgn0265048	1.06158	1.55145e-05						FBgn0001404	3.02938	2.86e-72
FBgn0033820	1.48957	2.39458e-08		FBgn0030334	1.04677	5.53203e-05						FBgn0011693	3.02138	4.44e-05
FBgn0263241	1.488	6.71651e-08		FBgn0034741	1.04023	3.30515e-05						FBgn0086655	3.01912	1.17e-56
FBgn0037391	1.4868	8.68364e-33		FBgn0032884	1.02209	3.35287e-05						FBgn0037515	3.00691	6.8e-62
FBgn0037975	1.48426	8.34899e-06		FBgn0263996	1.01959	1.22786e-05						FBgn0032587	3.00526	4.68e-79
FBgn0039886	1.482	3.35602e-05		FBgn0032901	0.954795	5.04937e-05						FBgn0033724	3.00032	1.36e-153
FBgn0041184	1.47815	5.46974e-05		FBgn0030245	-0.921935	5.90051e-05						FBgn0034512	2.99996	4.16e-29
FBgn0036030	1.47537	2.1163e-13		FBgn0250785	-0.945973	3.32928e-05						FBgn0010222	2.9979	3.61e-23
FBgn0037315	1.47171	7.72165e-09		FBgn0267505	-0.953495	3.72513e-05						FBgn0039882	2.99306	2.15e-53
FBgn0037936	1.46984	9.52053e-25		FBgn0085802	-0.974639	2.45468e-05						FBgn0264001	2.99191	0.000226665
FBgn0025549	1.45947	1.28514e-07		FBgn0027596	-0.986564	3.09189e-05						FBgn0031182	2.99063	1.25e-46
FBgn0038083	1.45133	7.33846e-08		FBgn0027579	-1.02097	3.44495e-06						FBgn0052451	2.98781	3.19e-45
FBgn0051436	1.44844	0.000123002		FBgn0039016	-1.02222	1.54458e-05						FBgn0037625	2.97909	2.54e-78
FBgn0030878	1.44727	4.73027e-15		FBgn0010926	-1.04067	9.19127e-06						FBgn0083971	2.97909	2.54e-78
FBgn0267808	1.43874	2.8895e-16		FBgn0035252	-1.04415	3.9614e-06						FBgn0036988	2.97494	1.19e-136
FBgn0033644	1.43539	6.23531e-06		FBgn0001128	-1.05573	4.62223e-05						FBgn0030877	2.96792	3.56e-48
FBgn0267454	1.43285	4.76715e-10		FBgn0039674	-1.0613	7.70482e-06						FBgn0037592	2.96398	3.61e-239
FBgn0015393	1.42872	4.24965e-06		FBgn0034585	-1.06301	1.60168e-05						FBgn0005612	2.96253	1.86e-193
FBgn0051100	1.42014	3.59606e-09		FBgn0264389	-1.06421	1.36536e-05						FBgn0265159	2.96057	1.5e-09
FBgn0266570	1.41532	5.92696e-08		FBgn0024957	-1.06611	1.2463e-05						FBgn0266408	2.9572	6.6e-31
FBgn0035710	1.41031	6.08494e-11		FBgn0085446	-1.07026	3.51504e-06						FBgn0003391	2.95617	1.37e-27
FBgn0052115	1.40971	1.07767e-08		FBgn0039151	-1.07822	8.21536e-06						FBgn0037624	2.93223	5.08e-70
FBgn0035714	1.40844	1.74176e-12		FBgn0033883	-1.08195	2.68754e-06						FBgn0038747	2.92472	1.11e-162
FBgn0010246	1.40748	1.42468e-15		FBgn0000317	-1.10018	2.77022e-05						FBgn0263706	2.90929	4.07e-94
FBgn0036291	1.40416	3.79487e-05		FBgn0065097	-1.10561	3.59225e-06						FBgn0028899	2.90251	7.6e-06
FBgn0032793	1.40104	1.60005e-09		FBgn0261015	-1.10849	6.01311e-06						FBgn0039594	2.90046	8e-15
FBgn0052243	1.39937	1.44957e-08		FBgn0038865	-1.1087	3.55482e-05						FBgn0052105	2.889	7.03e-20
FBgn0041629	1.3954	6.27824e-19		FBgn0035233	-1.11072	7.77669e-06						FBgn0265726	2.88629	4.94e-72
FBgn0052177	1.39072	5.19683e-14		FBgn0039543	-1.11292	5.10056e-05						FBgn0035160	2.86914	8.76e-37
FBgn0032781	1.38003	7.02044e-19		FBgn0034885	-1.11298	5.73966e-06						FBgn0037016	2.86604	1.51e-30
FBgn0039908	1.37793	1.19085e-07		FBgn0010548	-1.11399	1.75728e-06						FBgn0038147	2.85028	9.53e-137
FBgn0010241	1.3715	1.74165e-06		FBgn0032881	-1.11688	1.25597e-06						FBgn0027363	2.84764	1.32e-86
FBgn0263617	1.36928	1.6232e-05		FBgn0033453	-1.11898	3.15732e-05						FBgn0261990	2.84762	0.000212495
FBgn0027598	1.36902	8.44045e-09		FBgn0046874	-1.12006	4.6754e-06						FBgn0262160	2.84593	1.99e-73
FBgn0003204	1.36544	3.94161e-05		FBgn0039114	-1.12551	4.87341e-05						FBgn0035578	2.8444	5.82e-05
FBgn0033136	1.36524	5.80288e-07		FBgn0023516	-1.13066	5.72019e-06						FBgn0036576	2.8434	6.05e-65
FBgn0052194	1.35318	0.000101719		FBgn0034432	-1.13147	4.7638e-07						FBgn0033875	2.84023	1.95e-75
FBgn0010300	1.34789	1.30662e-09		FBgn0010516	-1.14015	1.81866e-07						FBgn0004575	2.8373	9.64e-05
FBgn0039452	1.34775	6.6994e-05		FBgn0030051	-1.1472	4.34942e-06						FBgn0032470	2.83679	0.00018726
FBgn0033137	1.34388	2.50323e-12		FBgn0033458	-1.14862	7.15733e-06						FBgn0010473	2.83526	1.95e-16
FBgn0036126	1.34068	2.67546e-11		FBgn0051144	-1.15802	2.39534e-07						FBgn0000719	2.83421	1.58e-42
FBgn0031384	1.33717	4.11372e-05		FBgn0266758	-1.15812	5.17133e-05						FBgn0025680	2.83357	0.000147438
FBgn0037443	1.33434	2.73616e-13		FBgn0033783	-1.15872	2.81635e-07						FBgn0010435	2.83129	3.24e-52
FBgn0029002	1.32309	7.32326e-05		FBgn0002719	-1.16216	3.4824e-07						FBgn0031384	2.82364	3.56e-26
FBgn0260743	1.3195	0.00011297		FBgn0031836	-1.16351	7.35554e-06						FBgn0250867	2.82115	5.57e-09
FBgn0025456	1.31655	3.63459e-05		FBgn0086371	-1.16613	7.63089e-07						FBgn0029092	2.81759	1.86e-75
FBgn0030052	1.30814	3.77097e-05		FBgn0038830	-1.16746	2.01957e-06						FBgn0038053	2.80774	1.33e-72
FBgn0034312	1.30672	4.98111e-21		FBgn0004654	-1.16825	9.85308e-06						FBgn0032400	2.80303	5.75e-136
FBgn0037350	1.30655	5.79321e-05		FBgn0029648	-1.17249	4.19454e-06						FBgn0283451	2.79432	1.99e-59
FBgn0040493	1.30045	1.44872e-18		FBgn0033047	-1.17405	2.11681e-05						FBgn0032202	2.79145	5.39e-41
FBgn0052218	1.29026	6.20146e-05		FBgn0030528	-1.17466	6.965e-05						FBgn0038595	2.7868	1.77e-07
FBgn0040294	1.28654	8.61384e-09		FBgn0013733	-1.17794	5.12781e-07						FBgn0086690	2.78618	3.23e-97
FBgn0002183	1.28089	3.29789e-15		FBgn0262870	-1.17822	1.27808e-05						FBgn0266740	2.78584	1.62e-23
FBgn0033427	1.27845	1.04553e-05		FBgn0278599	-1.17879	3.04756e-05						FBgn0043791	2.78104	8.6e-05
FBgn0000043	1.27595	4.2636e-20		FBgn0037440	-1.17935	4.72807e-06						FBgn0086558	2.76459	2.39e-111
FBgn0027836	1.27299	1.29144e-15		FBgn0015766	-1.18096	7.90869e-07						FBgn0016059	2.76128	9.08e-89
FBgn0034512	1.27204	5.74197e-12		FBgn0036623	-1.18764	7.62051e-07						FBgn0052152	2.75939	5.78e-55
FBgn0037801	1.27146	3.80488e-09		FBgn0025373	-1.18918	1.50865e-07						FBgn0038110	2.75396	1.52e-122
FBgn0085282	1.26802	8.25521e-05		FBgn0037070	-1.19637	5.12539e-08						FBgn0036529	2.75303	6.27e-39
FBgn0032665	1.26752	7.41679e-05		FBgn0267614	-1.20546	4.19532e-08						FBgn0034158	2.74709	2.1e-67
FBgn0039492	1.26726	2.92699e-07		FBgn0035356	-1.20923	9.32873e-06						FBgn0035968	2.73031	2.71e-16
FBgn0045852	1.26242	7.33481e-05		FBgn0005278	-1.21184	2.04326e-08						FBgn0004359	2.72635	1.29e-27
FBgn0026404	1.25626	1.33096e-05		FBgn0040529	-1.21618	3.72573e-06						FBgn0031534	2.72442	3.45e-98
FBgn0030662	1.24893	7.04651e-06		FBgn0031282	-1.22818	3.28123e-05						FBgn0260392	2.72362	1.96e-145
FBgn0015522	1.24186	2.21266e-07		FBgn0030968	-1.23031	2.7153e-07						FBgn0260401	2.72353	1.98e-145
FBgn0044047	1.23516	1.30365e-09		FBgn0030261	-1.23355	4.47556e-06						FBgn0264994	2.70757	3.88e-08
FBgn0003062	1.23176	4.54197e-06		FBgn0053225	-1.23451	3.32653e-07						FBgn0034076	2.70497	5.78e-06
FBgn0034940	1.22133	3.70485e-05		FBgn0035632	-1.23541	3.04271e-07						FBgn0037933	2.68969	1.03e-52
FBgn0034443	1.22055	1.38145e-07		FBgn0034733	-1.23544	5.47926e-08						FBgn0260955	2.68917	2.73e-18
FBgn0031571	1.22029	1.56005e-05		FBgn0265991	-1.23614	1.10621e-06						FBgn0010453	2.68876	6.25e-18
FBgn0027499	1.2178	5.73998e-10		FBgn0064115	-1.23726	3.08181e-05						FBgn0261239	2.67632	4.14e-49
FBgn0259481	1.21525	9.16183e-11		FBgn0004407	-1.23726	3.08181e-05						FBgn0266316	2.67443	2.07e-09
FBgn0038053	1.21498	3.03168e-06		FBgn0051915	-1.23847	3.53642e-08						FBgn0032780	2.66828	8.2e-24
FBgn0039714	1.21048	3.44527e-07		FBgn0026718	-1.24174	5.28857e-07						FBgn0038853	2.66605	8.43e-22
FBgn0267587	1.20986	9.27033e-07		FBgn0052699	-1.24539	6.48345e-05						FBgn0038516	2.66073	8.63e-47
FBgn0042175	1.20681	2.09408e-10		FBgn0266417	-1.24982	2.08655e-05						FBgn0285913	2.6564	3.84e-37
FBgn0039733	1.20432	3.99044e-06		FBgn0010053	-1.2536	2.61601e-08						FBgn0036196	2.6523	3.62e-15
FBgn0034527	1.20099	4.09739e-07		FBgn0034902	-1.26497	7.45915e-07						FBgn0023540	2.64366	5.52e-15
FBgn0004606	1.19981	9.30261e-07		FBgn0042138	-1.26965	2.42267e-05						FBgn0031998	2.64267	1.85e-70
FBgn0036846	1.19808	2.42074e-06		FBgn0035147	-1.27234	5.14256e-07						FBgn0052115	2.63979	2.85e-60
FBgn0037974	1.19764	7.01486e-06		FBgn0032160	-1.27512	1.21539e-06						FBgn0040551	2.63844	6.67e-33
FBgn0031675	1.19759	3.54209e-12		FBgn0041205	-1.27667	4.24585e-06						FBgn0052100	2.63511	3.9e-26
FBgn0026059	1.19499	1.32189e-18		FBgn0030362	-1.2775	4.33512e-09						FBgn0010300	2.62675	3.49e-42
FBgn0267758	1.18544	5.49179e-06		FBgn0038038	-1.27945	1.24803e-08						FBgn0051274	2.62644	1.94e-39
FBgn0045035	1.1845	2.24012e-05		FBgn0035142	-1.28147	5.30405e-06						FBgn0264878	2.61853	5.55e-07
FBgn0003209	1.18075	5.27131e-14		FBgn0035187	-1.28592	1.8463e-05						FBgn0050154	2.61773	7.94e-07
FBgn0262519	1.1764	9.16486e-24		FBgn0267481	-1.28659	2.4408e-07						FBgn0243516	2.61651	5.7e-51
FBgn0024277	1.16571	1.66157e-05		FBgn0037912	-1.29097	2.42954e-09						FBgn0259714	2.61205	2.1e-47
FBgn0031717	1.15354	2.87529e-14		FBgn0025469	-1.2921	1.23755e-06						FBgn0037140	2.60925	1.18e-45
FBgn0013269	1.15248	9.06489e-09		FBgn0037913	-1.29274	4.27975e-09						FBgn0260758	2.60876	1.86e-08
FBgn0040532	1.14569	7.32553e-18		FBgn0031821	-1.29393	5.13575e-06						FBgn0262937	2.60451	1.99e-66
FBgn0034997	1.14012	1.60085e-06		FBgn0039697	-1.29469	4.63127e-09						FBgn0038467	2.60355	9.76e-55
FBgn0005612	1.13876	1.86467e-09		FBgn0042094	-1.29565	9.60518e-09						FBgn0027598	2.59737	2.28e-51
FBgn0042185	1.13633	2.56472e-09		FBgn0033812	-1.29744	5.63894e-06						FBgn0031717	2.59096	4.34e-68
FBgn0030122	1.13617	2.44162e-06		FBgn0032652	-1.3005	6.64213e-07						FBgn0037094	2.58608	1.51e-106
FBgn0020513	1.12977	1.24157e-11		FBgn0266637	-1.30333	2.04742e-07						FBgn0031450	2.58443	1.33e-70
FBgn0043069	1.1294	9.70074e-08		FBgn0038256	-1.30574	3.09483e-07						FBgn0040319	2.58168	6.76e-37
FBgn0001228	1.1271	2.15164e-08		FBgn0264489	-1.30718	1.79584e-05						FBgn0037635	2.57837	4.59e-119
FBgn0035830	1.12707	1.85827e-18		FBgn0039519	-1.30764	3.76667e-05						FBgn0010905	2.57554	1.38e-60
FBgn0001223	1.12585	2.34554e-08		FBgn0028563	-1.31441	1.22765e-07						FBgn0035959	2.56855	1.97e-63
FBgn0000565	1.11442	1.34222e-06		FBgn0024293	-1.32244	9.59948e-06						FBgn0267208	2.5591	1.38e-26
FBgn0037354	1.11114	2.58899e-06		FBgn0040827	-1.32381	6.13693e-07						FBgn0032770	2.54813	1.92e-13
FBgn0029092	1.11095	1.01675e-07		FBgn0025352	-1.32503	2.56609e-07						FBgn0037443	2.54214	4.8e-79
FBgn0050115	1.11036	6.54709e-05		FBgn0027580	-1.33079	3.9043e-07						FBgn0032900	2.54104	2.52e-21
FBgn0038344	1.11017	1.35633e-11		FBgn0086906	-1.33333	6.58867e-05						FBgn0264950	2.5392	3.03e-49
FBgn0024491	1.10816	4.29948e-07		FBgn0030425	-1.33568	1.61017e-06						FBgn0032824	2.53292	5.47e-54
FBgn0029657	1.10629	2.22742e-06		FBgn0039537	-1.34082	2.26665e-09						FBgn0029093	2.52627	1.69e-91
FBgn0033015	1.10561	9.04161e-08		FBgn0013308	-1.34859	1.24097e-08						FBgn0284244	2.52562	2.59e-07
FBgn0039155	1.10489	2.25065e-14		FBgn0031818	-1.35403	1.74455e-08						FBgn0004573	2.51471	0.000144238
FBgn0000052	1.09813	1.84295e-08		FBgn0035026	-1.35992	1.20024e-08						FBgn0032666	2.51214	1.39e-21
FBgn0052758	1.09155	1.77643e-06		FBgn0053120	-1.36613	1.25758e-08						FBgn0031808	2.51088	5.3e-25
FBgn0031689	1.08765	1.34555e-07		FBgn0026878	-1.36659	7.59956e-08						FBgn0036030	2.50805	1.94e-53
FBgn0022213	1.08757	1.06909e-10		FBgn0035734	-1.36684	1.23547e-05						FBgn0034687	2.50422	5.09e-17
FBgn0031039	1.08603	2.29296e-07		FBgn0033465	-1.36959	5.39647e-10						FBgn0020513	2.50256	4.77e-49
FBgn0031038	1.08603	2.29296e-07		FBgn0027610	-1.37055	2.93792e-05						FBgn0032629	2.50122	3.08e-06
FBgn0025454	1.08565	7.22079e-05		FBgn0028360	-1.37076	2.0626e-05						FBgn0034684	2.50029	5.58e-05
FBgn0263599	1.08297	5.6093e-13		FBgn0031012	-1.37302	8.08762e-07						FBgn0266521	2.49574	5.07e-47
FBgn0085466	1.08209	7.16738e-09		FBgn0010389	-1.38665	5.80306e-05						FBgn0034796	2.4948	4.27e-112
FBgn0033809	1.08204	3.01328e-12		FBgn0051548	-1.38703	1.79912e-07						FBgn0016797	2.49459	2.31e-100
FBgn0027611	1.07886	0.000112128		FBgn0034629	-1.38883	1.90751e-09						FBgn0029878	2.49448	7.8e-81
FBgn0032923	1.0788	2.03351e-19		FBgn0262782	-1.39152	3.91865e-10						FBgn0033192	2.49001	3.26e-10
FBgn0033320	1.07698	5.41048e-07		FBgn0262881	-1.39612	5.85768e-05						FBgn0004108	2.484	2.2e-23
FBgn0034072	1.07503	2.63684e-08		FBgn0030575	-1.40001	6.17828e-08						FBgn0038492	2.48084	1.42e-10
FBgn0261574	1.07485	4.00372e-06		FBgn0032913	-1.40118	5.56316e-07						FBgn0038109	2.47739	2.29e-10
FBgn0033000	1.06139	1.97046e-05		FBgn0038516	-1.41028	8.80747e-07						FBgn0037315	2.4709	1.73e-41
FBgn0031114	1.06104	4.91455e-07		FBgn0029994	-1.41784	1.28636e-05						FBgn0263027	2.46907	9.59e-10
FBgn0014133	1.05853	2.81229e-05		FBgn0030932	-1.41983	6.53352e-07						FBgn0259933	2.46801	3.22e-104
FBgn0029167	1.05586	8.00315e-10		FBgn0026570	-1.42228	1.24143e-06						FBgn0035436	2.46796	1.63e-103
FBgn0263996	1.05432	1.0423e-10		FBgn0035186	-1.4232	1.77436e-10						FBgn0053199	2.46773	1.69e-78
FBgn0031432	1.04422	7.91847e-12		FBgn0039051	-1.42747	3.21521e-09						FBgn0033476	2.46705	5.74e-189
FBgn0030838	1.04219	3.10392e-06		FBgn0033112	-1.4312	1.35166e-06						FBgn0004638	2.46675	4.17e-83
FBgn0262656	1.04024	5.22868e-10		FBgn0026150	-1.43272	1.1598e-08						FBgn0267336	2.46482	1.16e-57
FBgn0259152	1.03826	2.21398e-13		FBgn0038928	-1.44603	1.21658e-05						FBgn0032694	2.46317	8.47e-16
FBgn0032805	1.0365	1.68021e-05		FBgn0033366	-1.45629	1.32215e-07						FBgn0037235	2.46065	9.94e-65
FBgn0014141	1.03522	3.78739e-10		FBgn0039696	-1.45925	9.86827e-07						FBgn0011274	2.4551	2.73e-35
FBgn0261811	1.03511	7.71913e-06		FBgn0031069	-1.46037	2.72819e-10						FBgn0027601	2.45232	6.06e-30
FBgn0058469	1.02595	3.04379e-07		FBgn0025631	-1.46331	2.12284e-08						FBgn0032731	2.44893	1.48e-11
FBgn0032901	1.02399	1.80418e-10		FBgn0086758	-1.46952	1.55357e-06						FBgn0033356	2.44162	1.34e-64
FBgn0002645	1.00954	4.04788e-10		FBgn0036273	-1.47194	6.88599e-06						FBgn0263087	2.4394	8.93e-88
FBgn0034184	1.00833	0.00012018		FBgn0020626	-1.47444	1.219e-08						FBgn0038032	2.4391	8.28e-06
FBgn0030749	1.00819	2.76227e-11		FBgn0029935	-1.47719	4.49798e-07						FBgn0038033	2.4391	8.28e-06
FBgn0016917	1.00387	7.19809e-11		FBgn0013764	-1.47744	8.25435e-07						FBgn0031995	2.43853	6.37e-86
FBgn0022774	1.00372	6.09517e-11		FBgn0033446	-1.47975	1.64695e-06						FBgn0003313	2.43648	2.21e-89
FBgn0026239	1.00327	2.47495e-06		FBgn0040732	-1.48068	4.77321e-05						FBgn0030701	2.43589	3.44e-29
FBgn0010905	1.00254	1.27476e-08		FBgn0283510	-1.48133	2.24827e-07						FBgn0031393	2.4266	3.52e-10
FBgn0050489	1.00145	1.21574e-06		FBgn0034488	-1.48717	1.63262e-07						FBgn0262167	2.42595	1.78e-11
FBgn0028341	0.998624	7.51445e-06		FBgn0037537	-1.49323	1.84501e-08						FBgn0036448	2.42536	2.48e-55
FBgn0033095	0.998527	4.97092e-07		FBgn0261989	-1.49852	6.39883e-06						FBgn0038886	2.42446	1.23e-16
FBgn0266525	0.998527	4.97092e-07		FBgn0034046	-1.5009	1.39178e-07						FBgn0010877	2.419	5.56e-59
FBgn0031471	0.997978	3.57042e-05		FBgn0038312	-1.50173	4.70075e-10						FBgn0033799	2.4179	9.97e-05
FBgn0033777	0.993139	1.05996e-09		FBgn0017482	-1.50463	2.6419e-11						FBgn0259236	2.40934	5.44e-05
FBgn0034641	0.992896	2.57196e-09		FBgn0039094	-1.50648	5.33808e-08						FBgn0263005	2.40054	1.25e-25
FBgn0036514	0.990155	0.000127759		FBgn0034628	-1.51381	3.60408e-11						FBgn0267152	2.39669	2.69e-10
FBgn0038020	0.989672	6.82877e-05		FBgn0016053	-1.52292	1.94405e-11						FBgn0030993	2.38627	3.56e-42
FBgn0053494	0.98916	1.67246e-12		FBgn0010387	-1.52389	4.38708e-05						FBgn0037203	2.385	4.39e-08
FBgn0260749	0.988887	0.000121663		FBgn0039872	-1.52693	4.10186e-06						FBgn0024958	2.38215	3e-77
FBgn0032884	0.988533	5.94209e-10		FBgn0031695	-1.54265	1.5593e-07						FBgn0038129	2.38141	1.7e-101
FBgn0261570	0.986279	3.20054e-07		FBgn0284257	-1.54538	1.10618e-11						FBgn0031515	2.38116	1.46e-41
FBgn0010415	0.984332	3.71565e-16		FBgn0051106	-1.54857	5.47829e-05						FBgn0267454	2.3802	7.86e-34
FBgn0053969	0.974992	4.45994e-09		FBgn0052446	-1.55154	2.92869e-09						FBgn0032467	2.3729	3.11e-102
FBgn0005411	0.974738	5.31437e-11		FBgn0264776	-1.55631	1.17099e-07						FBgn0011674	2.36821	2.89e-10
FBgn0286051	0.970112	1.8743e-05		FBgn0029167	-1.55822	4.3308e-05						FBgn0264947	2.36785	3.06e-63
FBgn0262160	0.960429	9.09412e-06		FBgn0031936	-1.56006	4.15337e-08						FBgn0011705	2.36438	3.78e-26
FBgn0035542	0.958769	5.37505e-11		FBgn0033717	-1.56669	2.49799e-08						FBgn0037538	2.36417	1.8e-55
FBgn0087039	0.956654	9.38215e-06		FBgn0034487	-1.56821	1.10999e-06						FBgn0003129	2.35719	5.21e-14
FBgn0037339	0.954134	1.68836e-10		FBgn0026602	-1.5705	1.0447e-07						FBgn0033137	2.34779	7.2e-182
FBgn0040236	0.952624	8.59239e-08		FBgn0036039	-1.58313	1.23244e-10						FBgn0265434	2.33946	9.68e-48
FBgn0029093	0.948615	2.91802e-13		FBgn0035539	-1.58831	8.32542e-07						FBgn0032639	2.33868	3.05e-52
FBgn0264607	0.946114	2.05452e-08		FBgn0038795	-1.59005	1.79209e-06						FBgn0040102	2.33673	3.62e-18
FBgn0029878	0.941807	3.73507e-06		FBgn0010238	-1.59094	2.70723e-05						FBgn0038034	2.33511	1.43e-46
FBgn0053229	0.932808	1.81459e-12		FBgn0265375	-1.5919	5.18546e-08						FBgn0003502	2.33424	2.01e-44
FBgn0032388	0.932101	2.26626e-09		FBgn0015558	-1.5924	1.05501e-07						FBgn0033132	2.33325	2.17e-38
FBgn0001977	0.930505	3.069e-08		FBgn0031169	-1.59331	2.11785e-07						FBgn0050026	2.33011	2.22e-06
FBgn0031115	0.929748	3.65943e-08		FBgn0035239	-1.60914	3.68534e-05						FBgn0032343	2.32618	2.22e-39
FBgn0031534	0.926294	8.13895e-05		FBgn0035240	-1.60914	3.68534e-05						FBgn0085481	2.32586	1.05e-05
FBgn0038035	0.915984	5.6081e-11		FBgn0031117	-1.60936	1.81383e-10						FBgn0037972	2.32542	1.09e-09
FBgn0020389	0.912423	1.46901e-07		FBgn0029969	-1.60987	1.2471e-09						FBgn0029820	2.32284	4.91e-59
FBgn0038890	0.912297	9.72688e-05		FBgn0028479	-1.61173	1.60771e-12						FBgn0036029	2.32002	9.2e-11
FBgn0036290	0.908438	1.21311e-08		FBgn0033742	-1.61591	1.32439e-11						FBgn0010926	2.31631	1.21e-62
FBgn0039302	0.906547	1.74844e-09		FBgn0030160	-1.61742	5.22199e-12						FBgn0033809	2.31581	3.08e-102
FBgn0033133	0.905775	6.66522e-07		FBgn0016715	-1.61921	4.92782e-06						FBgn0034705	2.31496	1.96e-12
FBgn0031461	0.903162	7.51775e-07		FBgn0036822	-1.62103	2.94709e-08						FBgn0052017	2.3116	3.43e-05
FBgn0262109	0.901734	8.79798e-16		FBgn0033782	-1.63246	2.71771e-11						FBgn0053207	2.31107	4.24e-07
FBgn0035236	0.901397	2.44902e-06		FBgn0032946	-1.63538	5.20545e-05						FBgn0038194	2.30982	8.64e-102
FBgn0010909	0.900025	9.12478e-08		FBgn0003892	-1.63574	4.1211e-06						FBgn0051778	2.30494	4.46e-159
FBgn0004449	0.898928	1.65116e-05		FBgn0039152	-1.66801	4.74346e-11						FBgn0039178	2.30478	3.78e-78
FBgn0260933	0.895713	4.02536e-08		FBgn0051472	-1.6726	9.02803e-12						FBgn0052354	2.30364	3.35e-05
FBgn0030740	0.895675	7.22182e-05		FBgn0039157	-1.68372	3.76083e-13						FBgn0040636	2.29212	2.12e-13
FBgn0027329	0.890952	0.000135489		FBgn0033128	-1.68829	9.42831e-06						FBgn0033387	2.29053	2.01e-06
FBgn0031263	0.885346	7.4947e-08		FBgn0030731	-1.69361	1.87294e-14						FBgn0035498	2.29017	1.56e-53
FBgn0261793	0.884783	7.03608e-08		FBgn0035132	-1.70067	1.93447e-06						FBgn0266084	2.28718	1.28e-29
FBgn0027568	0.884067	2.52663e-07		FBgn0035169	-1.70455	4.9837e-14						FBgn0039612	2.28689	5.79e-27
FBgn0037556	0.881229	2.94594e-05		FBgn0042627	-1.70458	5.13434e-05						FBgn0037974	2.28473	1.75e-27
FBgn0264691	0.880576	1.04011e-05		FBgn0033232	-1.71858	8.83986e-13						FBgn0015036	2.28251	8.7e-05
FBgn0023143	0.879526	3.88242e-09		FBgn0036824	-1.72257	6.48031e-11						FBgn0033652	2.28052	3.82e-05
FBgn0035499	0.876521	8.47022e-15		FBgn0066101	-1.72614	1.25001e-06						FBgn0004449	2.2804	9.58e-19
FBgn0037363	0.871459	4.82071e-12		FBgn0040813	-1.73608	4.6801e-05						FBgn0026179	2.28014	1.09e-31
FBgn0029506	0.866872	3.58618e-08		FBgn0031478	-1.74006	1.91419e-13						FBgn0259481	2.27697	1.66e-77
FBgn0022987	0.860423	6.34935e-06		FBgn0037936	-1.74224	7.8051e-08						FBgn0262109	2.27315	1.73e-62
FBgn0051974	0.860362	4.15714e-05		FBgn0025885	-1.7434	2.50061e-08						FBgn0050089	2.27236	1.1e-09
FBgn0004648	0.858832	2.09291e-14		FBgn0032538	-1.74444	9.10685e-06						FBgn0030274	2.26881	9.49e-49
FBgn0033725	0.853115	1.59857e-05		FBgn0032943	-1.75321	5.20769e-09						FBgn0033136	2.25497	8.17e-86
FBgn0000568	0.850812	5.91841e-05		FBgn0005666	-1.75998	2.17572e-11						FBgn0031896	2.25021	5.65e-12
FBgn0036875	0.850643	2.15376e-07		FBgn0034063	-1.76346	2.39566e-05						FBgn0025682	2.24803	2.77e-17
FBgn0036921	0.849865	9.03296e-09		FBgn0012034	-1.78314	6.19332e-14						FBgn0040364	2.23285	0.000174314
FBgn0028399	0.846927	5.80037e-06		FBgn0034638	-1.78707	2.53529e-06						FBgn0030051	2.2322	5.3e-72
FBgn0259824	0.843071	1.77156e-07		FBgn0034440	-1.80472	4.5207e-06						FBgn0037370	2.23148	4.37e-57
FBgn0031389	0.837502	7.98095e-05		FBgn0028544	-1.81112	1.1802e-05						FBgn0050359	2.2294	1.46e-75
FBgn0034398	0.835109	3.06203e-12		FBgn0052391	-1.81118	3.41999e-05						FBgn0029996	2.22864	1.03e-109
FBgn0003996	0.832695	1.94292e-05		FBgn0027660	-1.82237	5.60042e-08						FBgn0004395	2.21975	5.87e-33
FBgn0036915	0.83197	5.67402e-06		FBgn0034479	-1.8266	1.37568e-10						FBgn0034763	2.21966	1.91e-27
FBgn0021768	0.831743	5.17552e-06		FBgn0011754	-1.83427	1.9278e-14						FBgn0267605	2.21469	4.39e-11
FBgn0038034	0.82304	2.55123e-05		FBgn0261446	-1.84894	5.88527e-11						FBgn0034688	2.2143	5.38e-73
FBgn0027363	0.819465	3.30663e-05		FBgn0033519	-1.84977	6.89198e-07						FBgn0031564	2.2017	2.69e-37
FBgn0036980	0.818054	9.28531e-09		FBgn0030607	-1.85828	9.13462e-14						FBgn0267717	2.18981	3.73e-11
FBgn0002643	0.817286	3.10908e-07		FBgn0039494	-1.85886	1.03484e-11						FBgn0004648	2.18595	9.01e-95
FBgn0036173	0.817049	8.18763e-05		FBgn0029769	-1.87443	9.02064e-07						FBgn0085397	2.18158	2.61e-07
FBgn0020622	0.807463	4.43292e-10		FBgn0039431	-1.88481	3.47705e-10						FBgn0039915	2.18057	4.68e-10
FBgn0002566	0.800136	1.73734e-06		FBgn0260866	-1.89255	7.52613e-12						FBgn0010488	2.17369	2.88e-69
FBgn0010488	0.79833	2.08017e-06		FBgn0026593	-1.8933	7.73502e-08						FBgn0033463	2.1707	2.25e-57
FBgn0029996	0.795214	1.64588e-05		FBgn0032264	-1.90206	3.263e-06						FBgn0000536	2.16935	2.58e-17
FBgn0051370	0.79429	6.3588e-06		FBgn0037996	-1.90353	3.49644e-05						FBgn0036848	2.16934	1.08e-43
FBgn0264357	0.791238	2.6126e-11		FBgn0034141	-1.90547	2.20499e-08						FBgn0262148	2.16634	8.4e-31
FBgn0028572	0.789218	1.09415e-07		FBgn0015609	-1.91435	8.66072e-14						FBgn0266736	2.16631	3.93e-31
FBgn0030246	0.787249	1.96535e-05		FBgn0035262	-1.91676	4.64844e-08						FBgn0013688	2.16306	8.99e-33
FBgn0260962	0.783983	1.7783e-07		FBgn0037853	-1.93005	4.33547e-07						FBgn0038745	2.16175	9.33e-145
FBgn0039691	0.783972	6.63068e-06		FBgn0000018	-1.93479	4.42265e-07						FBgn0035204	2.15792	4.18e-33
FBgn0036828	0.779272	7.45087e-05		FBgn0027866	-1.94822	3.97218e-13						FBgn0265512	2.15764	5.44e-08
FBgn0039944	0.77747	3.6866e-06		FBgn0030966	-1.95323	6.15622e-13						FBgn0267849	2.15683	5.82e-84
FBgn0039945	0.773802	4.30034e-06		FBgn0013772	-1.95387	5.9088e-10						FBgn0037012	2.1564	5.74e-05
FBgn0030521	0.765156	0.000119667		FBgn0037167	-1.95739	2.59624e-08						FBgn0285955	2.15376	1.27e-63
FBgn0065081	0.761857	1.5743e-06		FBgn0063924	-1.95787	1.33847e-07						FBgn0033133	2.15265	1.74e-77
FBgn0041194	0.752721	1.07242e-09		FBgn0265767	-1.96377	7.7001e-13						FBgn0016032	2.15173	1.83e-22
FBgn0031968	0.752691	0.000129186		FBgn0011020	-1.96657	2.80356e-05						FBgn0032124	2.1515	5.57e-14
FBgn0045823	0.751192	5.07819e-08		FBgn0036205	-1.96678	4.07822e-10						FBgn0030040	2.15028	2.39e-17
FBgn0039120	0.741442	6.29408e-08		FBgn0050485	-1.97939	6.344e-13						FBgn0037339	2.14789	8.95e-65
FBgn0028424	0.734245	9.43893e-05		FBgn0040507	-1.99002	3.5176e-08						FBgn0039189	2.14463	9.13e-19
FBgn0010288	0.733194	1.02015e-05		FBgn0033879	-1.99082	3.49509e-15						FBgn0265192	2.1425	1.26e-38
FBgn0019662	0.728886	4.65429e-05		FBgn0259714	-2.00768	2.58516e-08						FBgn0023000	2.1409	2.07e-44
FBgn0035229	0.721098	5.1893e-05		FBgn0260858	-2.02159	6.84446e-17						FBgn0033196	2.13993	5.11e-11
FBgn0037518	0.715553	6.82536e-07		FBgn0034712	-2.03207	2.13855e-08						FBgn0037553	2.13928	1.65e-29
FBgn0004811	0.713693	6.78625e-06		FBgn0260658	-2.04188	1.40519e-08						FBgn0030521	2.13871	3.85e-36
FBgn0030748	0.713422	5.91574e-06		FBgn0003067	-2.05898	7.3548e-08						FBgn0026059	2.13668	5.52e-48
FBgn0036448	0.710901	6.36144e-05		FBgn0266488	-2.05898	7.3548e-08						FBgn0025186	2.12069	9.35e-54
FBgn0032208	0.70118	2.63423e-10		FBgn0039156	-2.07061	2.9889e-20						FBgn0013770	2.11921	1.64e-26
FBgn0266019	0.687228	9.53748e-09		FBgn0065032	-2.0744	3.64484e-13						FBgn0037163	2.119	3.53e-25
FBgn0052676	0.684018	2.2701e-05		FBgn0035833	-2.08452	6.40256e-05						FBgn0034742	2.11408	1.51e-43
FBgn0028577	0.677906	9.5141e-05		FBgn0030701	-2.08871	1.94509e-13						FBgn0003475	2.10887	1.62e-06
FBgn0014029	0.662897	3.52248e-05		FBgn0264950	-2.09444	6.01831e-11						FBgn0264822	2.10573	1.4e-14
FBgn0039113	0.660697	5.53325e-05		FBgn0031974	-2.10051	2.48164e-13						FBgn0031632	2.10251	6.2e-05
FBgn0036685	0.657241	1.05851e-05		FBgn0053056	-2.10632	2.33102e-18						FBgn0033820	2.10035	3.84e-19
FBgn0036556	0.654373	8.43532e-05		FBgn0052311	-2.11062	2.63867e-06						FBgn0046763	2.09993	1.25e-26
FBgn0035871	0.65281	2.62365e-08		FBgn0031998	-2.11682	4.45625e-12						FBgn0031490	2.09649	1.76e-11
FBgn0052672	0.652729	4.79359e-05		FBgn0037750	-2.13544	5.66169e-10						FBgn0033984	2.09069	2.78e-20
FBgn0024285	0.649091	1.5347e-05		FBgn0034053	-2.13615	1.9152e-08						FBgn0035499	2.08747	7.37e-28
FBgn0261456	0.643938	0.000131157		FBgn0039737	-2.13925	2.62631e-22						FBgn0266304	2.08422	5.24e-109
FBgn0052369	0.634381	2.93148e-05		FBgn0032715	-2.16553	9.71791e-20						FBgn0263220	2.0765	8.46e-07
FBgn0037553	0.62597	4.95245e-05		FBgn0267804	-2.16732	2.16418e-21						FBgn0261553	2.07549	8.66e-27
FBgn0032456	0.625181	2.02007e-08		FBgn0038332	-2.18512	2.92607e-16						FBgn0034095	2.07029	3.81e-05
FBgn0038826	0.623286	2.45969e-06		FBgn0051373	-2.18664	9.09907e-14						FBgn0040985	2.06904	1.12e-88
FBgn0036702	0.620838	1.02356e-05		FBgn0034493	-2.19132	1.28323e-09						FBgn0051975	2.06584	1.62e-09
FBgn0050273	0.619618	0.000118276		FBgn0015570	-2.23635	5.98685e-23						FBgn0051976	2.06584	1.62e-09
FBgn0050269	0.619618	0.000118276		FBgn0033397	-2.29224	2.28781e-09						FBgn0035708	2.06471	8.89e-06
FBgn0031969	0.6176	2.5561e-05		FBgn0038682	-2.30784	7.79605e-06						FBgn0043069	2.06326	3.06e-35
FBgn0033669	0.61185	5.68617e-05		FBgn0040823	-2.31134	2.59798e-05						FBgn0025683	2.05968	3.59e-121
FBgn0039178	0.601485	1.34664e-05		FBgn0036749	-2.33111	1.08986e-10						FBgn0259212	2.05885	1.01e-42
FBgn0284421	0.600366	5.39587e-05		FBgn0025720	-2.34892	1.53751e-09						FBgn0020257	2.05649	2.74e-22
FBgn0260794	0.595998	0.000111856		FBgn0038148	-2.35891	1.67832e-05						FBgn0036058	2.05612	2.03e-61
FBgn0050359	0.579814	6.90783e-06		FBgn0039938	-2.3631	2.61878e-05						FBgn0033095	2.05328	5.4e-81
FBgn0036534	0.577195	1.41167e-06		FBgn0030013	-2.36997	9.85441e-26						FBgn0266525	2.05328	5.4e-81
FBgn0265048	0.553261	2.1136e-07		FBgn0033830	-2.37997	1.01258e-07						FBgn0032719	2.04998	2.2e-06
FBgn0033226	0.551603	5.35521e-05		FBgn0031064	-2.38437	1.60806e-05						FBgn0035542	2.0499	1.43e-59
FBgn0030263	0.55046	4.70826e-05		FBgn0032010	-2.38843	1.13029e-06						FBgn0039529	2.04081	0.000115801
FBgn0004638	0.542837	4.59692e-05		FBgn0035517	-2.38921	3.35474e-19						FBgn0035040	2.03891	5.92e-05
FBgn0267398	0.53585	2.46157e-05		FBgn0038674	-2.3998	1.79718e-10						FBgn0000052	2.03173	2.09e-27
FBgn0030809	0.530375	3.5089e-05		FBgn0259243	-2.40814	2.5966e-21						FBgn0261671	2.03159	1.09e-37
FBgn0038037	0.511992	2.46453e-05		FBgn0038039	-2.42182	6.79945e-23						FBgn0052672	2.03076	3.45e-50
FBgn0082598	0.510825	3.06997e-06		FBgn0034710	-2.4254	1.18657e-13						FBgn0263617	2.02813	1.26e-22
FBgn0261671	0.508988	5.40441e-05		FBgn0021765	-2.45009	3.27289e-23						FBgn0027561	2.02576	5.38e-38
FBgn0036337	0.490762	2.53552e-05		FBgn0051313	-2.4543	1.15403e-20						FBgn0039465	2.02229	8.88e-44
FBgn0266410	0.487073	3.20374e-05		FBgn0001970	-2.4544	4.24391e-14						FBgn0264982	2.02158	2.41e-39
FBgn0025741	0.48646	8.78424e-06		FBgn0266428	-2.45677	3.48389e-14						FBgn0050115	2.01861	4.92e-21
FBgn0032216	0.484	6.11971e-05		FBgn0265045	-2.47025	2.00761e-22						FBgn0266445	2.01055	2.32e-29
FBgn0020309	0.441674	0.000101282		FBgn0035880	-2.4893	3.02744e-08						FBgn0031016	2.00903	9.69e-19
FBgn0259224	-0.462596	9.33195e-05		FBgn0035309	-2.50474	1.29972e-15						FBgn0036144	2.00872	1.6e-11
FBgn0002526	-0.469533	5.84669e-05		FBgn0261564	-2.50492	7.34329e-27						FBgn0267228	2.00682	1.05e-14
FBgn0026428	-0.493308	5.92781e-07		FBgn0041712	-2.50772	1.74088e-16						FBgn0085354	2.0059	5.33e-08
FBgn0261592	-0.523746	0.000104728		FBgn0039102	-2.51873	1.62029e-26						FBgn0034438	2.00447	6.16e-07
FBgn0020385	-0.524477	1.57365e-05		FBgn0032178	-2.52447	2.86463e-07						FBgn0264979	1.9989	7.22e-60
FBgn0001942	-0.555332	1.26052e-06		FBgn0010504	-2.52919	1.22114e-23						FBgn0003997	1.99406	1.31e-05
FBgn0040398	-0.555341	5.63495e-05		FBgn0050457	-2.53592	4.76969e-05						FBgn0034494	1.99301	1.35e-86
FBgn0031092	-0.562836	2.81648e-05		FBgn0039098	-2.5464	1.08188e-17						FBgn0266450	1.99111	7.41e-29
FBgn0033402	-0.568024	8.58333e-05		FBgn0030484	-2.54701	1.82667e-10						FBgn0039714	1.99006	1.75e-31
FBgn0037146	-0.577211	4.99652e-06		FBgn0032167	-2.54906	4.16624e-24						FBgn0266196	1.98872	2.9e-08
FBgn0031126	-0.589016	1.93304e-05		FBgn0038242	-2.55276	6.84363e-12						FBgn0032779	1.98822	2.75e-08
FBgn0021979	-0.589359	8.77095e-06		FBgn0264507	-2.57081	7.15412e-21						FBgn0085520	1.98758	3.94e-06
FBgn0263594	-0.590126	2.09309e-06		FBgn0033872	-2.58812	4.81028e-06						FBgn0035444	1.98586	8.69e-39
FBgn0285991	-0.590679	7.10603e-06		FBgn0085399	-2.5928	3.82205e-06						FBgn0031907	1.98337	5.04e-05
FBgn0032147	-0.590721	1.64896e-06		FBgn0264916	-2.59686	8.17622e-07						FBgn0259716	1.9808	4.74e-91
FBgn0263598	-0.592523	0.000110195		FBgn0023513	-2.59707	1.19326e-24						FBgn0261277	1.97836	8.08e-07
FBgn0025352	-0.599955	2.82236e-05		FBgn0038610	-2.63341	2.2424e-07						FBgn0013765	1.97694	1.31e-28
FBgn0039260	-0.601051	8.21496e-05		FBgn0029791	-2.65219	4.86962e-27						FBgn0039487	1.97398	5.25e-43
FBgn0036258	-0.604088	1.53513e-07		FBgn0030769	-2.65235	1.07597e-09						FBgn0034573	1.97294	1.29e-38
FBgn0034876	-0.605453	4.21034e-05		FBgn0033395	-2.66762	1.27349e-05						FBgn0028582	1.97125	3.53e-22
FBgn0026199	-0.609114	0.000118962		FBgn0085433	-2.67677	7.85842e-15						FBgn0019968	1.97106	2.14e-45
FBgn0016756	-0.60983	4.4637e-06		FBgn0002773	-2.68369	3.09029e-12						FBgn0028399	1.96699	8.01e-25
FBgn0052479	-0.621857	4.50508e-05		FBgn0038331	-2.69702	6.85669e-29						FBgn0050424	1.96652	1.68e-32
FBgn0285910	-0.623382	0.000124706		FBgn0032211	-2.70179	1.66294e-05						FBgn0035236	1.96512	5.8e-26
FBgn0011284	-0.623954	0.000123254		FBgn0036352	-2.70226	7.05506e-06						FBgn0003598	1.96355	7.03e-71
FBgn0051116	-0.624685	3.39832e-05		FBgn0033542	-2.74703	6.56043e-06						FBgn0037468	1.95982	2.47e-72
FBgn0030327	-0.628088	1.209e-05		FBgn0032891	-2.74865	1.02702e-15						FBgn0267568	1.95906	3.01e-13
FBgn0031598	-0.632367	9.57909e-05		FBgn0032629	-2.76427	1.50705e-08						FBgn0025454	1.95589	7.24e-19
FBgn0040732	-0.642137	1.15527e-09		FBgn0262816	-2.79778	2.87038e-05						FBgn0000427	1.95324	4.92e-13
FBgn0016701	-0.644222	2.70419e-05		FBgn0035839	-2.81796	1.27864e-20						FBgn0261547	1.94887	6.3e-44
FBgn0085208	-0.657583	3.62023e-05		FBgn0053138	-2.94669	7.53173e-21						FBgn0051342	1.94702	2.29e-22
FBgn0029161	-0.658834	3.65585e-05		FBgn0267035	-2.94705	2.0784e-28						FBgn0063667	1.94613	2.46e-05
FBgn0267384	-0.659583	4.6282e-05		FBgn0017561	-2.96074	6.11128e-22						FBgn0025726	1.94569	6.59e-33
FBgn0015808	-0.661098	2.09275e-05		FBgn0036351	-2.97467	7.3657e-06						FBgn0033949	1.94432	1.39e-08
FBgn0031359	-0.667276	1.91298e-06		FBgn0015777	-2.9911	4.56123e-30						FBgn0003209	1.94201	7.89e-35
FBgn0011336	-0.668276	9.10826e-05		FBgn0264384	-3	7.23308e-22						FBgn0051636	1.93889	2.36e-44
FBgn0027594	-0.67172	2.93332e-08		FBgn0041245	-3.00558	1.4492e-05						FBgn0031516	1.93264	1.07e-47
FBgn0033483	-0.672943	3.75326e-08		FBgn0030073	-3.0198	6.68722e-24						FBgn0031461	1.92833	4.79e-116
FBgn0053120	-0.673884	2.13136e-05		FBgn0036353	-3.02402	5.03978e-35						FBgn0031957	1.92441	1.19e-09
FBgn0019960	-0.674638	1.28845e-05		FBgn0023541	-3.03029	3.61757e-29						FBgn0263996	1.92181	6.44e-25
FBgn0004888	-0.67731	4.08723e-05		FBgn0035552	-3.03724	4.5474e-07						FBgn0003016	1.91951	3.58e-38
FBgn0011642	-0.678276	0.000136248		FBgn0036348	-3.07347	1.13467e-07						FBgn0032901	1.91903	2.62e-27
FBgn0034718	-0.685036	5.94911e-05		FBgn0037163	-3.12206	4.28338e-30						FBgn0086909	1.91796	3.02e-17
FBgn0036929	-0.685903	0.000100272		FBgn0053474	-3.12559	7.6613e-08						FBgn0259878	1.91612	0.000235594
FBgn0039303	-0.688619	3.50055e-05		FBgn0266446	-3.13769	8.68753e-14						FBgn0036116	1.91265	1.94e-06
FBgn0034951	-0.689191	5.20071e-05		FBgn0267753	-3.16993	2.01398e-05						FBgn0264939	1.91225	4.29e-19
FBgn0000100	-0.690069	1.90597e-05		FBgn0045479	-3.1873	1.76996e-05						FBgn0033845	1.91111	1.36e-47
FBgn0027885	-0.692301	7.0259e-06		FBgn0041150	-3.22095	9.7629e-09						FBgn0039932	1.91061	2.04e-10
FBgn0035321	-0.692623	1.16055e-05		FBgn0051493	-3.22711	6.91418e-06						FBgn0259984	1.91032	1.11e-45
FBgn0033453	-0.692801	2.57964e-05		FBgn0038149	-3.25887	1.45515e-26						FBgn0037442	1.90896	3.86e-59
FBgn0004876	-0.69539	3.39514e-05		FBgn0035344	-3.25934	1.08063e-16						FBgn0003117	1.90297	8.26e-11
FBgn0262782	-0.698874	1.28643e-07		FBgn0041707	-3.30918	3.11581e-14						FBgn0033821	1.90294	1.7e-13
FBgn0050431	-0.699609	4.16856e-05		FBgn0005636	-3.31512	8.22505e-15						FBgn0014133	1.90148	1.22e-26
FBgn0034117	-0.70311	0.000109301		FBgn0035241	-3.32148	4.1933e-17						FBgn0011817	1.90089	4.23e-23
FBgn0034753	-0.709354	6.06926e-06		FBgn0028482	-3.37156	1.19675e-12						FBgn0034674	1.90088	2.92e-45
FBgn0052521	-0.711434	8.86659e-06		FBgn0026061	-3.46496	1.48725e-26						FBgn0032763	1.8993	4.78e-11
FBgn0032480	-0.71414	1.0688e-06		FBgn0264269	-3.49018	2.17862e-06						FBgn0037730	1.89735	7.81e-29
FBgn0259993	-0.715646	2.20191e-06		FBgn0034279	-3.52552	1.12472e-18						FBgn0043841	1.89678	9.59e-43
FBgn0033751	-0.717536	8.38016e-06		FBgn0085359	-3.5554	1.33046e-26						FBgn0010583	1.89257	1.51e-26
FBgn0039611	-0.718747	3.61441e-05		FBgn0010482	-3.57727	3.50583e-18						FBgn0000057	1.88819	1.69e-60
FBgn0022710	-0.720126	6.11546e-05		FBgn0051559	-3.60605	1.04023e-07						FBgn0035539	1.8866	2.64e-07
FBgn0031805	-0.724947	4.13056e-05		FBgn0261053	-3.66263	2.93592e-14						FBgn0260635	1.88497	4.39e-57
FBgn0015575	-0.726524	4.86291e-05		FBgn0038097	-3.67214	4.45356e-13						FBgn0026189	1.88412	1.02e-40
FBgn0026313	-0.72675	5.43928e-08		FBgn0033179	-3.67399	1.02931e-46						FBgn0025549	1.88223	7.06e-09
FBgn0031453	-0.728137	2.35504e-12		FBgn0030326	-3.73428	2.81644e-20						FBgn0261802	1.87696	8.27e-75
FBgn0010100	-0.728661	8.12323e-06		FBgn0050297	-3.76011	1.04828e-07						FBgn0035283	1.87633	3.33e-44
FBgn0034087	-0.729511	2.80995e-07		FBgn0034724	-3.77417	1.28868e-18						FBgn0032730	1.87585	6.39e-06
FBgn0020910	-0.730784	2.99187e-07		FBgn0085414	-3.82068	5.11835e-12						FBgn0038100	1.87583	1.68e-27
FBgn0267978	-0.734547	6.49227e-05		FBgn0029518	-3.8433	1.10685e-20						FBgn0032330	1.87255	1.05e-33
FBgn0036752	-0.737065	7.92065e-06		FBgn0032945	-3.84371	1.60288e-11						FBgn0033153	1.87224	1.43e-12
FBgn0037186	-0.738001	3.72226e-08		FBgn0041105	-3.86315	1.07944e-07						FBgn0025633	1.86608	9.97e-30
FBgn0028476	-0.748566	3.20335e-06		FBgn0031971	-3.90404	5.17268e-23						FBgn0033075	1.86464	3.46e-38
FBgn0051144	-0.74877	8.99475e-08		FBgn0022709	-3.99924	1.40343e-30						FBgn0033551	1.8592	2.58e-18
FBgn0028737	-0.750523	9.917e-05		FBgn0029091	-4.03554	9.05655e-36						FBgn0266596	1.8579	8.56e-06
FBgn0013749	-0.752288	1.9329e-05		FBgn0037405	-4.0706	1.20004e-13						FBgn0028953	1.85723	2.67e-37
FBgn0265901	-0.755226	0.000132944		FBgn0035770	-4.07312	1.27114e-42						FBgn0028343	1.85432	2.43e-39
FBgn0028956	-0.761339	1.3505e-06		FBgn0265981	-4.17979	5.55065e-09						FBgn0033717	1.85419	6.42e-21
FBgn0015040	-0.761837	1.76369e-05		FBgn0005586	-4.18197	1.11211e-11						FBgn0036741	1.85064	3.25e-17
FBgn0264328	-0.761837	1.76369e-05		FBgn0266753	-4.21944	3.54689e-09						FBgn0026160	1.84084	8.98e-38
FBgn0262570	-0.765489	7.48324e-05		FBgn0037690	-4.30994	6.89237e-11						FBgn0036663	1.83965	6.27e-23
FBgn0030026	-0.765785	8.69173e-05		FBgn0023001	-4.39889	4.65399e-53						FBgn0039883	1.83852	3.73e-07
FBgn0010591	-0.773965	5.12156e-08		FBgn0020372	-4.52037	9.32966e-47						FBgn0035348	1.83839	1.2e-51
FBgn0029688	-0.774872	3.41849e-05		FBgn0038295	-4.57251	4.651e-13						FBgn0000721	1.83768	3.34e-31
FBgn0030262	-0.774959	1.76952e-09		FBgn0011828	-4.58677	6.54915e-19						FBgn0015795	1.8373	7.07e-67
FBgn0035383	-0.780402	4.54663e-06		FBgn0030816	-4.6466	1.71617e-48						FBgn0265938	1.83653	0.00027266
FBgn0025381	-0.782535	7.18607e-05		FBgn0086915	-4.65491	1.65949e-31						FBgn0039135	1.83178	7.11e-30
FBgn0014469	-0.783125	7.67266e-05		FBgn0031261	-4.71234	1.55885e-19						FBgn0028872	1.83008	2.21e-25
FBgn0003071	-0.785777	2.29338e-05		FBgn0005660	-4.71403	3.29706e-21						FBgn0041194	1.82874	6.88e-35
FBgn0267481	-0.786788	6.5632e-05		FBgn0267220	-4.92771	6.09612e-30						FBgn0034140	1.82806	7.54e-16
FBgn0031897	-0.789657	6.89989e-06		FBgn0266402	-5.10045	3.39488e-14						FBgn0033212	1.82729	4.75e-33
FBgn0029737	-0.791461	5.83982e-06		FBgn0028400	-5.22037	1.05246e-14						FBgn0039155	1.82569	7.48e-13
FBgn0041191	-0.791964	6.10425e-08		FBgn0264877	-5.29974	1.29342e-35						FBgn0034093	1.82535	1.23e-30
FBgn0250848	-0.796841	2.41464e-07		FBgn0033129	-5.35222	1.12178e-42						FBgn0262353	1.81701	3.42e-08
FBgn0044324	-0.797416	1.10054e-06		FBgn0050374	-5.36757	9.44603e-30						FBgn0024244	1.81452	8e-16
FBgn0015288	-0.797627	8.20321e-12		FBgn0039486	-5.37131	2.59436e-34						FBgn0039113	1.81032	8.32e-27
FBgn0259735	-0.798494	2.73932e-06		FBgn0266591	-5.42044	3.78028e-22						FBgn0033431	1.81017	4.83e-20
FBgn0034277	-0.798955	0.00011518		FBgn0264866	-5.4693	7.7611e-17						FBgn0026404	1.80836	1.36e-23
FBgn0001186	-0.799268	5.27329e-08		FBgn0267441	-5.4693	7.7611e-17						FBgn0037533	1.80783	6.82e-19
FBgn0003517	-0.799818	7.18601e-06		FBgn0045478	-5.69899	1.13405e-22						FBgn0042175	1.80251	2.59e-35
FBgn0011770	-0.805104	3.37151e-05		FBgn0045477	-5.69899	1.13405e-22						FBgn0035767	1.79506	1.18e-18
FBgn0035111	-0.809069	3.57089e-06		FBgn0037975	-5.74633	2.18009e-29						FBgn0045823	1.79201	8.92e-67
FBgn0037875	-0.809626	8.28723e-05		FBgn0019929	-5.9095	1.13202e-43						FBgn0260744	1.79189	9.25e-51
FBgn0001125	-0.811633	2.84195e-14		FBgn0038095	-5.95851	4.79193e-50						FBgn0263458	1.79144	2.11e-07
FBgn0005771	-0.811788	6.87472e-05		FBgn0052255	-5.97671	1.05218e-25						FBgn0025879	1.79024	8.63e-06
FBgn0023441	-0.812013	7.69911e-08		FBgn0027106	-6.27499	6.58839e-123						FBgn0036062	1.78816	7.82e-08
FBgn0023172	-0.812085	5.82167e-07		FBgn0085428	-6.31037	1.73511e-80						FBgn0011710	1.7856	3.48e-44
FBgn0038291	-0.812603	1.85261e-06		FBgn0034725	-6.38908	1.49998e-24						FBgn0037852	1.78501	1.55e-27
FBgn0037817	-0.813719	7.59133e-08		FBgn0045476	-6.47505	3.97131e-30						FBgn0032026	1.78085	5.47e-36
FBgn0027569	-0.814963	6.36558e-05		FBgn0035486	-6.50204	2.19119e-30						FBgn0028406	1.77987	1.13e-17
FBgn0034066	-0.816146	1.60599e-06		FBgn0035673	-6.65434	1.23583e-64						FBgn0087021	1.77469	0.000113047
FBgn0267160	-0.817145	1.67455e-06		FBgn0262593	-6.79212	6.08857e-72						FBgn0265276	1.77155	0.000218644
FBgn0020415	-0.82065	5.28179e-06		FBgn0001090	-7.836	2.02097e-66						FBgn0029823	1.76793	8.31e-18
FBgn0264294	-0.821333	4.92999e-05		FBgn0030817	-8.31387	2.01039e-76						FBgn0040285	1.76756	2.26e-59
FBgn0261836	-0.82354	1.88074e-08		FBgn0266430	-8.35588	1.54763e-55						FBgn0284231	1.76461	2.41e-11
FBgn0266758	-0.825633	3.54205e-06										FBgn0028523	1.76156	4.64e-11
FBgn0013763	-0.82564	9.68911e-06										FBgn0044823	1.76038	3.87e-15
FBgn0031950	-0.829	1.08386e-05										FBgn0013983	1.7595	1.25e-23
FBgn0032881	-0.829622	8.27305e-06										FBgn0040392	1.75465	1.65e-07
FBgn0011584	-0.830218	1.95741e-06										FBgn0038803	1.75392	2.18e-07
FBgn0031174	-0.830961	3.03249e-05										FBgn0051224	1.74907	2.37e-21
FBgn0033812	-0.832584	2.22834e-08										FBgn0039886	1.74859	2.5e-19
FBgn0032075	-0.832757	8.53493e-08										FBgn0031299	1.74704	7.7e-23
FBgn0266729	-0.83539	4.56214e-05										FBgn0264892	1.74374	7.89e-12
FBgn0086371	-0.837478	6.13178e-08										FBgn0037636	1.74306	7.72e-64
FBgn0038947	-0.839335	1.46484e-05										FBgn0038809	1.74262	4.99e-35
FBgn0032455	-0.840254	2.7838e-07										FBgn0037702	1.74161	7.2e-24
FBgn0023516	-0.840674	5.28131e-05										FBgn0002567	1.73974	3.76e-37
FBgn0038463	-0.844876	2.311e-05										FBgn0028494	1.73817	4.06e-10
FBgn0039466	-0.848121	1.16314e-05										FBgn0053087	1.72982	1.87e-51
FBgn0031987	-0.848651	5.26643e-05										FBgn0035916	1.72679	2.78e-24
FBgn0030724	-0.852429	6.24293e-05										FBgn0261988	1.72197	6.16e-14
FBgn0266369	-0.853195	3.64324e-09										FBgn0264874	1.72036	9.23e-46
FBgn0031183	-0.853376	3.03519e-05										FBgn0031948	1.71968	7.23e-21
FBgn0284222	-0.855145	0.000114082										FBgn0033313	1.71793	2.33e-43
FBgn0267505	-0.856069	1.20928e-06										FBgn0035409	1.70733	7.47e-08
FBgn0034989	-0.856989	1.06727e-05										FBgn0035763	1.70723	2.49e-25
FBgn0086679	-0.858046	4.71177e-05										FBgn0026150	1.70456	3.49e-41
FBgn0030797	-0.859173	9.72228e-05										FBgn0034797	1.70114	1.58e-06
FBgn0032224	-0.862239	2.93888e-05										FBgn0037065	1.70063	9.1e-05
FBgn0039358	-0.862371	1.45419e-06										FBgn0031491	1.69603	2.68e-30
FBgn0261625	-0.862431	5.96376e-05										FBgn0034010	1.69568	6.5e-22
FBgn0026415	-0.863126	0.000124439										FBgn0027515	1.69024	2.91e-27
FBgn0033339	-0.864364	4.55231e-06										FBgn0035112	1.68969	5.39e-06
FBgn0085802	-0.870893	8.05675e-07										FBgn0041713	1.68954	6.3e-09
FBgn0036450	-0.874811	5.04848e-06										FBgn0263108	1.68819	6.95e-28
FBgn0035142	-0.875051	1.56147e-08										FBgn0029507	1.68702	1.49e-14
FBgn0087002	-0.876779	3.46681e-06										FBgn0033696	1.68309	1.24e-05
FBgn0042094	-0.879399	6.59533e-05										FBgn0040493	1.68166	3.18e-43
FBgn0027493	-0.88574	2.52941e-05										FBgn0053099	1.67702	1.33e-14
FBgn0039450	-0.888752	9.37079e-06										FBgn0260462	1.67408	2.19e-37
FBgn0026630	-0.88972	3.04855e-06										FBgn0003719	1.6721	2.61e-06
FBgn0283510	-0.890031	1.96589e-11										FBgn0036875	1.67068	5.3e-32
FBgn0037548	-0.8905	3.0626e-05										FBgn0041092	1.67059	7.66e-23
FBgn0024973	-0.896365	5.41317e-07										FBgn0030766	1.67052	1.23e-05
FBgn0050159	-0.897014	9.90691e-06										FBgn0086674	1.66909	2.74e-27
FBgn0000064	-0.897372	9.65144e-05										FBgn0030956	1.66757	3.79e-21
FBgn0031836	-0.900281	3.19293e-07										FBgn0039637	1.66466	7.29e-24
FBgn0027583	-0.901119	0.000103696										FBgn0030959	1.65986	1.13e-25
FBgn0037635	-0.901641	4.88246e-06										FBgn0033543	1.65985	1.63e-36
FBgn0016715	-0.902396	4.16814e-12										FBgn0039381	1.65665	3e-32
FBgn0030056	-0.908431	1.64118e-05										FBgn0262103	1.65624	1.6e-26
FBgn0015039	-0.909498	2.77597e-06										FBgn0028997	1.6552	4.6e-08
FBgn0030575	-0.909835	3.94037e-07										FBgn0030262	1.65317	4.79e-09
FBgn0261015	-0.910248	1.02969e-07										FBgn0011591	1.65121	6.4e-05
FBgn0046685	-0.910875	7.30003e-05										FBgn0266696	1.64479	7.47e-37
FBgn0027945	-0.912811	1.89683e-08										FBgn0040918	1.64431	2.61e-69
FBgn0046874	-0.915452	9.36628e-08										FBgn0001301	1.63964	5.96e-17
FBgn0026090	-0.917912	8.39334e-05										FBgn0044452	1.6373	3.75e-54
FBgn0040383	-0.919747	2.72889e-07										FBgn0261822	1.62987	1.73e-47
FBgn0028327	-0.919838	2.60403e-05										FBgn0267002	1.62844	2.09e-08
FBgn0037239	-0.921267	7.52808e-10										FBgn0025712	1.62821	7.67e-05
FBgn0015737	-0.921795	6.20504e-11										FBgn0029896	1.62803	6.72e-07
FBgn0031148	-0.921985	1.1069e-06										FBgn0052243	1.62691	4.21e-27
FBgn0031771	-0.922163	2.42801e-07										FBgn0026602	1.62657	1.69e-05
FBgn0040309	-0.924749	1.88521e-05										FBgn0029903	1.62598	3.39e-39
FBgn0002563	-0.92896	3.13004e-05										FBgn0065104	1.62577	2.64e-17
FBgn0036537	-0.932354	1.12568e-07										FBgn0002643	1.61944	7.17e-41
FBgn0001325	-0.934043	9.0165e-05										FBgn0030357	1.61928	3.78e-11
FBgn0028509	-0.936646	3.15709e-05										FBgn0038535	1.61925	1.48e-21
FBgn0029818	-0.9371	5.84208e-07										FBgn0264495	1.61813	6.32e-30
FBgn0015776	-0.941986	1.56624e-06										FBgn0034032	1.61753	1.81e-15
FBgn0033982	-0.94366	8.34962e-07										FBgn0264449	1.61367	1.07e-05
FBgn0021944	-0.945525	4.30706e-05										FBgn0037207	1.61363	1.27e-44
FBgn0034488	-0.946572	4.64542e-11										FBgn0022787	1.60944	2.52e-17
FBgn0000562	-0.947857	1.84875e-09										FBgn0010415	1.60285	7.04e-74
FBgn0261532	-0.948383	7.20339e-05										FBgn0038744	1.60184	6.45e-11
FBgn0010350	-0.951026	1.15301e-14										FBgn0037750	1.60128	2.48e-12
FBgn0040305	-0.952778	4.73127e-09										FBgn0004227	1.59888	5.73e-27
FBgn0035945	-0.961078	5.30218e-05										FBgn0004583	1.59432	8.96e-11
FBgn0001091	-0.964576	8.61722e-06										FBgn0003514	1.59363	8e-36
FBgn0028658	-0.964882	6.8409e-05										FBgn0052475	1.58502	4.29e-07
FBgn0033744	-0.968612	7.34606e-09										FBgn0039239	1.58202	2.19e-52
FBgn0041205	-0.972698	2.48113e-05										FBgn0051102	1.58124	1.44e-11
FBgn0039187	-0.973236	1.25055e-09										FBgn0029911	1.58052	6.79e-27
FBgn0011016	-0.975956	2.72147e-05										FBgn0065081	1.57961	4.37e-25
FBgn0031436	-0.975957	8.33801e-05										FBgn0032166	1.57745	5.11e-33
FBgn0030734	-0.976417	9.28567e-08										FBgn0261445	1.57498	3.08e-08
FBgn0027538	-0.977525	2.82262e-05										FBgn0266907	1.57457	5.95e-21
FBgn0037973	-0.97766	4.66941e-06										FBgn0051453	1.57224	8.86e-10
FBgn0034354	-0.980612	3.46182e-05										FBgn0032642	1.57194	1.59e-22
FBgn0040234	-0.981998	2.46922e-06										FBgn0039114	1.57167	6.97e-56
FBgn0011225	-0.98248	1.31879e-05										FBgn0260722	1.57034	9.41e-21
FBgn0004396	-0.983125	6.67928e-14										FBgn0033127	1.56932	2.8e-22
FBgn0267743	-0.985393	1.26781e-05										FBgn0266143	1.56813	1.18e-16
FBgn0040349	-0.988232	6.86914e-06										FBgn0031894	1.56761	0.000134543
FBgn0027607	-0.98979	2.6617e-12										FBgn0261985	1.56503	4.43e-39
FBgn0014028	-0.992549	4.0666e-08										FBgn0001967	1.56433	1.02e-16
FBgn0031937	-0.992598	1.75217e-06										FBgn0031250	1.56315	1.09e-30
FBgn0035186	-0.99347	3.49949e-06										FBgn0260799	1.5631	4.47e-21
FBgn0030087	-0.994312	7.21241e-10										FBgn0000017	1.56132	2.54e-10
FBgn0032161	-0.995997	8.39316e-05										FBgn0028539	1.56127	8.38e-48
FBgn0012036	-0.997355	2.57829e-05										FBgn0038476	1.55996	1.77e-25
FBgn0027108	-0.999669	9.08966e-07										FBgn0032358	1.55949	8.58e-29
FBgn0027844	-1.00108	3.60429e-05										FBgn0032785	1.55915	6.46e-26
FBgn0028670	-1.00227	3.78077e-07										FBgn0283499	1.55789	7.91e-14
FBgn0030718	-1.0035	6.75771e-07										FBgn0037705	1.55787	2.51e-30
FBgn0017567	-1.00429	5.36498e-06										FBgn0036987	1.55396	8.82e-07
FBgn0036787	-1.00465	1.22485e-05										FBgn0004860	1.5517	2.17e-06
FBgn0051769	-1.00574	2.24816e-05										FBgn0031395	1.55143	7.24e-44
FBgn0031360	-1.00648	1.61603e-05										FBgn0010316	1.55119	1.58e-10
FBgn0035978	-1.01284	5.32788e-11										FBgn0260972	1.54946	1.54e-27
FBgn0033978	-1.01449	1.21841e-08										FBgn0029932	1.54875	5.6e-07
FBgn0034494	-1.01836	1.89161e-07										FBgn0038966	1.54576	4.65e-07
FBgn0039993	-1.02118	7.37874e-06										FBgn0029990	1.54391	6.25e-62
FBgn0053129	-1.02258	1.11252e-07										FBgn0030575	1.5435	6.44e-32
FBgn0033458	-1.02258	1.46939e-05										FBgn0014380	1.54072	1.36e-06
FBgn0032160	-1.02421	4.52536e-07										FBgn0267390	1.54018	1.83e-18
FBgn0037955	-1.02538	5.5235e-08										FBgn0266906	1.53916	1.09e-23
FBgn0028526	-1.02657	3.13164e-07										FBgn0034072	1.53889	4.93e-26
FBgn0021967	-1.02658	7.10002e-05										FBgn0033461	1.53837	7.9e-07
FBgn0031021	-1.03028	8.56926e-06										FBgn0034612	1.53793	0.000119749
FBgn0033401	-1.03094	4.90211e-06										FBgn0264089	1.53525	0.000220182
FBgn0037913	-1.03121	1.28281e-06										FBgn0264491	1.53465	4.77e-37
FBgn0011361	-1.03273	4.39019e-05										FBgn0265719	1.53309	7.36e-05
FBgn0264494	-1.03679	6.39197e-08										FBgn0262114	1.5324	1.24e-58
FBgn0062442	-1.04006	8.81787e-06										FBgn0264742	1.53224	7.33e-16
FBgn0261108	-1.04006	8.18996e-09										FBgn0264743	1.53224	7.33e-16
FBgn0053307	-1.04067	3.89232e-05										FBgn0052594	1.53151	5.33e-13
FBgn0039877	-1.04207	7.14694e-06										FBgn0053995	1.53108	8.07e-16
FBgn0051673	-1.04226	3.68772e-06										FBgn0266019	1.52916	3.57e-40
FBgn0003076	-1.04422	9.96378e-07										FBgn0033635	1.52639	3.4e-13
FBgn0033783	-1.04674	3.5249e-12										FBgn0038465	1.52492	3.98e-38
FBgn0086676	-1.04752	1.15355e-05										FBgn0033028	1.52478	1.63e-31
FBgn0030853	-1.04922	7.54807e-07										FBgn0265071	1.52189	1.56e-06
FBgn0032034	-1.04973	7.0948e-05										FBgn0002985	1.51422	0.000207107
FBgn0033543	-1.04998	4.54771e-08										FBgn0085188	1.51302	1.44e-29
FBgn0034902	-1.05144	1.53781e-08										FBgn0037897	1.51293	1.42e-42
FBgn0016031	-1.05202	3.22952e-17										FBgn0033538	1.51284	1.52e-23
FBgn0021795	-1.0555	1.50521e-05										FBgn0028509	1.51002	3.24e-13
FBgn0010808	-1.05577	6.04661e-07										FBgn0036372	1.50846	7.87e-22
FBgn0028479	-1.05762	1.015e-10										FBgn0039528	1.50605	4.46e-08
FBgn0038038	-1.05841	3.1343e-06										FBgn0039026	1.50387	2.13e-21
FBgn0036623	-1.06015	2.19758e-10										FBgn0259916	1.49687	1.17e-13
FBgn0017429	-1.06649	5.96379e-05										FBgn0000063	1.49188	1.91e-09
FBgn0034585	-1.06709	6.58669e-06										FBgn0002973	1.49163	2.19e-07
FBgn0039118	-1.06879	0.000107556										FBgn0037551	1.4889	5.03e-21
FBgn0037912	-1.06949	2.74825e-07										FBgn0035432	1.48828	1.88e-09
FBgn0030362	-1.06981	5.88274e-06										FBgn0024187	1.48711	5.04e-21
FBgn0264489	-1.07087	1.04175e-05										FBgn0037703	1.4862	1.12e-08
FBgn0026602	-1.0713	8.61878e-09										FBgn0260794	1.48514	1.96e-54
FBgn0037749	-1.07372	9.53177e-06										FBgn0262481	1.483	7.57e-26
FBgn0030968	-1.07452	6.03624e-15										FBgn0004387	1.47888	4.64e-25
FBgn0263391	-1.07531	3.75402e-06										FBgn0030941	1.47886	2e-05
FBgn0026403	-1.07709	5.95627e-10										FBgn0031092	1.47845	2.56e-66
FBgn0037646	-1.07789	5.56315e-05										FBgn0027073	1.47697	8.98e-25
FBgn0030675	-1.08253	2.41383e-05										FBgn0032409	1.47615	2.14e-12
FBgn0267823	-1.08342	5.78433e-05										FBgn0030334	1.47568	7.03e-11
FBgn0031834	-1.08459	3.25477e-06										FBgn0031816	1.47244	2.89e-07
FBgn0039098	-1.08755	6.72086e-09										FBgn0034002	1.47217	5.25e-09
FBgn0086357	-1.08966	6.00843e-06										FBgn0039642	1.46953	8.98e-08
FBgn0062412	-1.09162	7.89482e-06										FBgn0038897	1.46935	3.33e-10
FBgn0052250	-1.09187	8.94613e-06										FBgn0039640	1.46934	1.32e-07
FBgn0259238	-1.09423	0.000100757										FBgn0264327	1.46876	1.6e-11
FBgn0263200	-1.0959	1.0297e-05										FBgn0037801	1.46846	5.39e-14
FBgn0034113	-1.09879	1.76427e-05										FBgn0036199	1.46627	2.41e-09
FBgn0040323	-1.09915	4.20369e-05										FBgn0266277	1.46471	4.52e-10
FBgn0037074	-1.10022	1.67467e-08										FBgn0052666	1.46083	3.34e-12
FBgn0036726	-1.1041	8.22346e-06										FBgn0016031	1.45925	2.35e-21
FBgn0261258	-1.10466	0.00011361										FBgn0030653	1.45822	1.18e-07
FBgn0016684	-1.10541	1.93076e-05										FBgn0003410	1.45759	7.09e-17
FBgn0263490	-1.10583	1.26474e-06										FBgn0086656	1.45589	7.09e-41
FBgn0000116	-1.1076	3.76166e-07										FBgn0039924	1.45436	8.07e-34
FBgn0050104	-1.10837	0.000121884										FBgn0033784	1.4542	4.88e-13
FBgn0036336	-1.10907	5.42128e-05										FBgn0031675	1.45404	1.08e-12
FBgn0030792	-1.1092	8.96612e-06										FBgn0003116	1.45188	3.81e-18
FBgn0035046	-1.1143	1.35818e-05										FBgn0053653	1.45065	1.55e-06
FBgn0010548	-1.11548	7.06572e-14										FBgn0039654	1.45036	7.31e-13
FBgn0031478	-1.11733	8.67572e-08										FBgn0031261	1.45029	2.11e-08
FBgn0263397	-1.11762	0.000136373										FBgn0051217	1.44705	8.06e-38
FBgn0015372	-1.11825	1.21446e-06										FBgn0262699	1.44579	2.89e-18
FBgn0033366	-1.11851	1.28e-21										FBgn0029504	1.44492	1.73e-26
FBgn0030482	-1.1199	7.9474e-05										FBgn0284421	1.44418	4.42e-41
FBgn0028970	-1.11999	3.61047e-05										FBgn0034736	1.44097	7.62e-08
FBgn0029849	-1.12331	1.45132e-05										FBgn0038286	1.44046	2.2e-27
FBgn0005278	-1.12367	7.61983e-05										FBgn0265590	1.43851	3.16e-06
FBgn0038795	-1.12455	3.63902e-07										FBgn0028577	1.43816	2.32e-39
FBgn0264389	-1.12507	3.01336e-06										FBgn0035877	1.43634	8.17e-22
FBgn0019957	-1.12517	5.73713e-10										FBgn0023526	1.43552	1.32e-24
FBgn0030292	-1.12551	2.59335e-05										FBgn0051072	1.43323	7.75e-06
FBgn0003189	-1.12896	9.82731e-06										FBgn0034724	1.43022	7.69e-06
FBgn0030245	-1.12931	1.21408e-21										FBgn0005631	1.42776	6.93e-06
FBgn0034432	-1.13106	7.60515e-09										FBgn0005660	1.4277	4.16e-08
FBgn0033735	-1.13453	1.78555e-06										FBgn0005640	1.42505	7.45e-23
FBgn0035911	-1.13468	2.04602e-06										FBgn0003557	1.42285	1.66e-22
FBgn0039741	-1.13544	2.13587e-06										FBgn0039136	1.42257	8.95e-30
FBgn0266994	-1.13564	9.91719e-05										FBgn0025525	1.42103	7.39e-05
FBgn0027596	-1.13619	6.04767e-17										FBgn0004885	1.42088	2.14e-24
FBgn0039151	-1.13647	9.8601e-14										FBgn0035876	1.41834	6.99e-08
FBgn0052280	-1.13852	0.000109441										FBgn0265959	1.41692	2.2e-06
FBgn0014002	-1.13911	3.17128e-07										FBgn0034644	1.4151	4.32e-27
FBgn0042083	-1.13993	1.49874e-07										FBgn0038488	1.4133	3.69e-10
FBgn0032511	-1.14082	3.12303e-07										FBgn0004687	1.41319	1.69e-43
FBgn0000244	-1.14255	3.26242e-06										FBgn0035904	1.4119	4.14e-13
FBgn0035392	-1.14271	5.50992e-07										FBgn0262631	1.41037	0.000306316
FBgn0003961	-1.14373	1.7503e-07										FBgn0038881	1.4097	3.38e-22
FBgn0033465	-1.14705	4.14012e-11										FBgn0031327	1.40926	1.07e-11
FBgn0030425	-1.14743	3.22466e-08										FBgn0037363	1.40865	1.73e-28
FBgn0261283	-1.14805	1.01396e-09										FBgn0015924	1.40453	1.07e-24
FBgn0014340	-1.14887	6.1163e-06										FBgn0263628	1.40427	6.1e-21
FBgn0037110	-1.15137	5.60749e-05										FBgn0027055	1.4022	2.68e-20
FBgn0015623	-1.15172	3.98485e-09										FBgn0029914	1.40057	4.19e-16
FBgn0013733	-1.15178	1.16345e-12										FBgn0062413	1.39981	1.76e-14
FBgn0032603	-1.15431	4.41274e-07										FBgn0034400	1.39921	5.91e-37
FBgn0263607	-1.15589	6.32399e-08										FBgn0040398	1.39849	1.05e-40
FBgn0038570	-1.15595	6.36654e-07										FBgn0001296	1.39814	2.54e-10
FBgn0038571	-1.15595	6.36654e-07										FBgn0023549	1.39521	2.62e-33
FBgn0001989	-1.15611	3.94272e-07										FBgn0034372	1.39346	4.66e-22
FBgn0052040	-1.15656	5.08215e-06										FBgn0259202	1.39346	4.66e-22
FBgn0030603	-1.15735	8.54384e-09										FBgn0037017	1.39219	5.59e-05
FBgn0033949	-1.15903	9.78127e-11										FBgn0051357	1.39159	1.16e-16
FBgn0086906	-1.16018	1.30625e-11										FBgn0038582	1.38607	0.000300735
FBgn0033717	-1.16019	1.13257e-12										FBgn0010651	1.38256	1.31e-26
FBgn0039464	-1.16153	6.37392e-09										FBgn0034071	1.38006	3.4e-36
FBgn0035169	-1.16281	9.01764e-06										FBgn0024250	1.37775	5.04e-10
FBgn0267661	-1.16675	9.94985e-11										FBgn0040324	1.37746	3.55e-23
FBgn0037242	-1.16778	5.86191e-11										FBgn0035437	1.3766	6.39e-38
FBgn0035806	-1.1687	1.19769e-06										FBgn0034172	1.37605	2.67e-14
FBgn0027835	-1.17001	3.29801e-09										FBgn0284227	1.37221	7.47e-18
FBgn0040513	-1.17238	3.44472e-05										FBgn0035107	1.37209	3.65e-29
FBgn0050503	-1.17238	3.44472e-05										FBgn0052296	1.37171	8.98e-13
FBgn0032876	-1.17349	3.34084e-09										FBgn0016076	1.37153	3.02e-11
FBgn0037942	-1.17668	4.67082e-07										FBgn0032483	1.36886	2.92e-07
FBgn0027579	-1.17889	3.41001e-25										FBgn0031814	1.36718	8.49e-23
FBgn0010352	-1.18068	2.22849e-08										FBgn0085430	1.36707	6.88e-11
FBgn0037614	-1.18296	4.69005e-05										FBgn0036813	1.36678	1.87e-38
FBgn0036844	-1.19181	1.31392e-05										FBgn0020440	1.36244	1.61e-26
FBgn0261989	-1.19225	4.51658e-11										FBgn0040271	1.36187	1.61e-07
FBgn0027291	-1.19261	2.612e-10										FBgn0034756	1.36186	1.4e-16
FBgn0266945	-1.19619	1.00298e-06										FBgn0016794	1.36172	3.42e-06
FBgn0031320	-1.19671	2.58077e-05										FBgn0260745	1.36035	5.68e-23
FBgn0037370	-1.19912	7.53207e-17										FBgn0039115	1.36015	2.73e-21
FBgn0027660	-1.19953	3.89348e-07										FBgn0261238	1.35781	6.44e-12
FBgn0010516	-1.20354	1.78043e-08										FBgn0039590	1.35385	1.64e-06
FBgn0037001	-1.20364	9.16406e-09										FBgn0266633	1.34524	1.27e-10
FBgn0040636	-1.20455	3.39572e-05										FBgn0035540	1.34468	7.63e-12
FBgn0039827	-1.20543	7.24265e-05										FBgn0013717	1.34388	9.88e-14
FBgn0037842	-1.2064	6.16877e-07										FBgn0032482	1.34355	4.19e-14
FBgn0037057	-1.20727	4.36975e-07										FBgn0001977	1.34293	6.98e-22
FBgn0038224	-1.21137	7.22302e-06										FBgn0000286	1.34249	2.05e-41
FBgn0032618	-1.21157	6.70974e-05										FBgn0051908	1.34095	4.42e-09
FBgn0085342	-1.21157	6.70974e-05										FBgn0000455	1.33882	1.2e-12
FBgn0034877	-1.21157	1.72017e-05										FBgn0261549	1.33709	0.000222437
FBgn0021765	-1.21238	4.19077e-09										FBgn0014018	1.3363	1.94e-25
FBgn0004652	-1.21324	1.91453e-08										FBgn0030996	1.3363	2.67e-19
FBgn0262559	-1.21828	2.47039e-08										FBgn0000032	1.33622	1e-26
FBgn0029888	-1.2192	4.08466e-06										FBgn0038878	1.33525	7.67e-07
FBgn0039112	-1.22118	1.58863e-08										FBgn0037760	1.33474	6.35e-19
FBgn0010213	-1.22313	3.18452e-13										FBgn0086372	1.33414	9.8e-23
FBgn0035085	-1.22345	6.04547e-06										FBgn0041188	1.32982	5.58e-25
FBgn0035110	-1.22628	3.46059e-06										FBgn0260749	1.32911	1.43e-15
FBgn0050373	-1.22688	0.000107515										FBgn0031117	1.32673	2.66e-17
FBgn0263782	-1.22966	1.12596e-06										FBgn0032923	1.32559	2.69e-37
FBgn0031260	-1.2314	4.00699e-09										FBgn0030744	1.32473	3.99e-10
FBgn0019624	-1.23532	1.99488e-06										FBgn0036814	1.32405	2.21e-21
FBgn0033065	-1.23606	5.85789e-05										FBgn0033257	1.32383	2.77e-05
FBgn0039697	-1.23697	1.13306e-07										FBgn0010909	1.32224	1.14e-14
FBgn0011455	-1.23741	8.791e-08										FBgn0000578	1.32204	7.87e-06
FBgn0041342	-1.23832	8.96958e-06										FBgn0038197	1.32035	6.25e-39
FBgn0038400	-1.23991	1.21315e-07										FBgn0001565	1.31955	3.33e-13
FBgn0029975	-1.24191	1.69023e-06										FBgn0040384	1.31844	3.15e-30
FBgn0086368	-1.24373	2.29258e-05										FBgn0037648	1.31709	3.61e-23
FBgn0030485	-1.24872	0.000113398										FBgn0039269	1.31656	8.44e-12
FBgn0039051	-1.2497	5.96245e-11										FBgn0003175	1.31528	2.1e-12
FBgn0037440	-1.25032	3.36563e-07										FBgn0053096	1.31314	8.67e-23
FBgn0034141	-1.25461	3.28989e-12										FBgn0261570	1.31259	3.57e-11
FBgn0038271	-1.25657	1.22135e-09										FBgn0053095	1.3084	9.43e-23
FBgn0019644	-1.25778	2.27554e-07										FBgn0040071	1.30444	8.59e-11
FBgn0003462	-1.25914	4.12488e-07										FBgn0033450	1.30348	5.4e-06
FBgn0026878	-1.25928	5.80908e-11										FBgn0036746	1.30001	6.74e-15
FBgn0033247	-1.26205	5.638e-11										FBgn0035976	1.29909	3.28e-18
FBgn0003965	-1.26267	3.17964e-07										FBgn0266880	1.29618	0.000151481
FBgn0039909	-1.26396	2.55575e-19										FBgn0051324	1.29612	4.94e-05
FBgn0031069	-1.26415	3.49057e-08										FBgn0031559	1.29482	2e-05
FBgn0032833	-1.26475	7.90961e-07										FBgn0034110	1.2937	3.59e-27
FBgn0032770	-1.26685	6.4769e-05										FBgn0023094	1.29283	3.81e-09
FBgn0010612	-1.26735	7.89206e-06										FBgn0030809	1.28927	2.08e-29
FBgn0035791	-1.2675	2.49215e-06										FBgn0027101	1.28816	1.01e-27
FBgn0030478	-1.27261	1.2477e-09										FBgn0000543	1.28478	2.1e-10
FBgn0267605	-1.27319	2.59503e-05										FBgn0051523	1.28348	5.45e-11
FBgn0039188	-1.27582	1.87921e-06										FBgn0031126	1.28279	3.69e-41
FBgn0019830	-1.27597	1.1019e-12										FBgn0037338	1.28201	1.35e-06
FBgn0038407	-1.27757	3.20046e-09										FBgn0027280	1.28183	4.77e-39
FBgn0015582	-1.27839	1.37676e-05										FBgn0027529	1.27771	8.95e-23
FBgn0050410	-1.27844	8.61304e-07										FBgn0040321	1.27351	1.47e-30
FBgn0036762	-1.27899	1.66534e-10										FBgn0264789	1.27288	2.61e-06
FBgn0031066	-1.27962	1.78679e-06										FBgn0003231	1.2712	1.22e-29
FBgn0035600	-1.28107	4.18681e-07										FBgn0038533	1.26999	2.53e-15
FBgn0038830	-1.28193	2.35602e-11										FBgn0038172	1.26864	5.14e-16
FBgn0054043	-1.28322	2.0535e-06										FBgn0029088	1.26761	1.42e-08
FBgn0085263	-1.28333	5.57669e-05										FBgn0034913	1.26741	3.15e-11
FBgn0037621	-1.28348	3.34107e-09										FBgn0034709	1.26473	1.57e-05
FBgn0035356	-1.28425	1.51692e-07										FBgn0260768	1.2629	2.02e-05
FBgn0025620	-1.28605	1.02396e-06										FBgn0033437	1.26287	3.01e-13
FBgn0016120	-1.29055	2.81598e-06										FBgn0028331	1.26282	1.1e-23
FBgn0031703	-1.29141	5.115e-13										FBgn0267022	1.25904	8.15e-12
FBgn0017566	-1.29543	4.95109e-10										FBgn0036740	1.25799	2.97e-19
FBgn0250906	-1.29623	3.23566e-07										FBgn0261811	1.25743	1.15e-08
FBgn0030731	-1.29752	8.23333e-16										FBgn0034897	1.25201	5.4e-09
FBgn0036007	-1.30056	3.6499e-10										FBgn0266377	1.25042	2.96e-14
FBgn0061359	-1.30087	3.50729e-13										FBgn0034740	1.24974	2.08e-19
FBgn0061360	-1.30087	3.50729e-13										FBgn0033113	1.24926	2.04e-13
FBgn0004598	-1.30091	1.35774e-07										FBgn0061469	1.2469	5.3e-23
FBgn0010053	-1.30181	2.07023e-05										FBgn0031968	1.2425	8.83e-22
FBgn0030607	-1.30182	4.44034e-06										FBgn0000454	1.24151	4.44e-10
FBgn0019643	-1.30277	1.21291e-06										FBgn0040099	1.24121	9.5e-07
FBgn0001092	-1.30306	4.93276e-09										FBgn0032787	1.23895	6.4e-12
FBgn0034733	-1.31025	3.50149e-07										FBgn0038065	1.23686	4.3e-28
FBgn0263278	-1.312	7.05712e-07										FBgn0015286	1.23518	2.8e-17
FBgn0036551	-1.31235	6.24729e-06										FBgn0039073	1.23506	1.79e-12
FBgn0266411	-1.31326	8.12656e-32										FBgn0015296	1.23488	9.06e-12
FBgn0250822	-1.3133	0.000113573										FBgn0027660	1.23423	1.93e-08
FBgn0038312	-1.31374	8.98208e-10										FBgn0034454	1.23249	2.69e-18
FBgn0035084	-1.31643	2.70395e-05										FBgn0039881	1.23124	3.86e-09
FBgn0028916	-1.31761	7.88742e-07										FBgn0030018	1.23	3.42e-08
FBgn0086355	-1.31933	9.33072e-07										FBgn0086686	1.22718	3.8e-10
FBgn0265873	-1.3264	8.58496e-08										FBgn0029822	1.22668	1.27e-07
FBgn0034075	-1.32641	6.38277e-10										FBgn0035251	1.22606	4.75e-16
FBgn0035252	-1.33101	1.37728e-08										FBgn0266409	1.22598	3.16e-14
FBgn0031117	-1.33107	2.93614e-11										FBgn0030412	1.2224	4.41e-11
FBgn0051198	-1.3328	8.0703e-05										FBgn0000567	1.22231	1.14e-11
FBgn0013764	-1.33472	2.45512e-07										FBgn0051044	1.22216	8.54e-05
FBgn0038865	-1.33601	3.05907e-09										FBgn0030926	1.22011	7.23e-16
FBgn0250838	-1.34191	1.94293e-05										FBgn0023550	1.21983	2.24e-12
FBgn0051915	-1.34309	9.59777e-34										FBgn0026086	1.21723	5.79e-05
FBgn0032219	-1.34841	1.67611e-08										FBgn0003969	1.21498	1.18e-14
FBgn0031170	-1.35173	7.50844e-07										FBgn0266186	1.21365	5.55e-26
FBgn0040336	-1.35335	1.26982e-07										FBgn0032170	1.21155	1.11e-14
FBgn0261808	-1.35403	5.68776e-16										FBgn0039686	1.20923	6.39e-05
FBgn0064115	-1.35588	4.14519e-08										FBgn0050431	1.20636	1.22e-05
FBgn0004407	-1.35588	4.14519e-08										FBgn0259244	1.20607	2.61e-05
FBgn0037537	-1.35743	2.97698e-12										FBgn0000024	1.20028	1.7e-12
FBgn0016691	-1.35921	4.1895e-08										FBgn0036381	1.19894	1.88e-26
FBgn0016122	-1.36043	2.7804e-19										FBgn0024238	1.19865	4.13e-13
FBgn0036334	-1.36435	2.84158e-06										FBgn0285917	1.19762	1.45e-15
FBgn0031830	-1.367	8.70225e-06										FBgn0038660	1.19746	7.23e-16
FBgn0002921	-1.36913	1.00011e-28										FBgn0262976	1.19713	1.35e-07
FBgn0038804	-1.37118	5.01741e-06										FBgn0013718	1.19437	1.09e-21
FBgn0027580	-1.37387	5.05027e-08										FBgn0002645	1.19401	2.02e-22
FBgn0263911	-1.378	5.5803e-05										FBgn0019890	1.19243	3.17e-16
FBgn0266637	-1.3783	1.34661e-09										FBgn0019972	1.18768	1.67e-19
FBgn0039674	-1.38867	7.11405e-08										FBgn0250819	1.18743	1.27e-06
FBgn0003890	-1.38913	3.89243e-07										FBgn0030055	1.18677	2.29e-10
FBgn0021906	-1.39038	2.21268e-09										FBgn0032350	1.18639	2.32e-42
FBgn0001250	-1.39353	7.41664e-06										FBgn0003205	1.18528	4.91e-27
FBgn0063923	-1.39418	9.09981e-07										FBgn0264357	1.18511	1.56e-15
FBgn0038974	-1.40097	1.228e-07										FBgn0267815	1.1849	1.47e-11
FBgn0267725	-1.40377	6.18644e-05										FBgn0023528	1.18446	1.69e-21
FBgn0029648	-1.40912	9.45255e-11										FBgn0262036	1.18368	1.53e-22
FBgn0039431	-1.40927	1.08949e-05										FBgn0040777	1.18319	8.68e-28
FBgn0037891	-1.41482	4.34077e-08										FBgn0261989	1.18129	7.88e-16
FBgn0026259	-1.41488	1.69913e-26										FBgn0010417	1.18012	8.36e-10
FBgn0020235	-1.41758	2.92354e-10										FBgn0065032	1.17826	0.000128351
FBgn0036273	-1.41867	1.09187e-05										FBgn0032305	1.17772	3.83e-22
FBgn0016687	-1.41938	1.30599e-12										FBgn0015399	1.17702	3.93e-07
FBgn0030668	-1.4196	4.24159e-10										FBgn0036921	1.17683	9.31e-23
FBgn0000579	-1.42211	8.40565e-11										FBgn0265048	1.17526	1.84e-07
FBgn0039152	-1.42753	3.82173e-06										FBgn0032210	1.17516	1.07e-09
FBgn0023537	-1.42855	2.33735e-06										FBgn0262730	1.17446	2.57e-05
FBgn0030872	-1.42881	2.16716e-08										FBgn0051119	1.17261	4.54e-05
FBgn0039635	-1.42939	4.73531e-12										FBgn0033757	1.17186	1.46e-08
FBgn0011754	-1.43067	9.28835e-19										FBgn0002930	1.17156	1.19e-17
FBgn0031010	-1.43196	3.26233e-07										FBgn0003507	1.17046	1.59e-19
FBgn0035674	-1.43393	4.81987e-06										FBgn0003744	1.16915	2.75e-13
FBgn0051248	-1.43397	1.45109e-07										FBgn0051717	1.16899	1.19e-19
FBgn0034716	-1.43658	5.32862e-05										FBgn0031457	1.16874	3.31e-08
FBgn0261439	-1.4396	1.15174e-20										FBgn0083970	1.16801	6.5e-05
FBgn0043806	-1.44011	3.83775e-10										FBgn0003048	1.16774	1.28e-18
FBgn0039157	-1.44094	2.90253e-07										FBgn0261456	1.16664	4.15e-17
FBgn0036211	-1.4446	1.7588e-08										FBgn0028484	1.16615	5.42e-12
FBgn0040507	-1.45064	7.51396e-07										FBgn0015829	1.16589	8.95e-09
FBgn0028940	-1.45182	1.1199e-20										FBgn0085195	1.16569	2.32e-09
FBgn0033112	-1.45547	2.47071e-09										FBgn0053198	1.16495	8.72e-10
FBgn0010217	-1.4584	4.62895e-12										FBgn0031150	1.1628	7.32e-08
FBgn0000150	-1.4598	2.83434e-07										FBgn0030788	1.16272	1.61e-17
FBgn0037134	-1.46084	6.2376e-06										FBgn0030505	1.16258	1.38e-19
FBgn0051674	-1.46336	4.6478e-08										FBgn0035528	1.1539	1.55e-19
FBgn0033883	-1.46765	5.32034e-09										FBgn0051992	1.15352	4.23e-21
FBgn0034628	-1.47319	1.63607e-18										FBgn0027950	1.15346	2.02e-06
FBgn0003360	-1.47484	1.58279e-08										FBgn0040239	1.15303	1.61e-13
FBgn0014869	-1.4775	4.10378e-08										FBgn0053120	1.15034	1.35e-18
FBgn0259714	-1.47872	1.96883e-12										FBgn0031566	1.14559	2.9e-27
FBgn0016119	-1.48243	1.62889e-07										FBgn0015794	1.14465	1.8e-15
FBgn0036728	-1.48294	1.60655e-07										FBgn0030694	1.14409	1.25e-07
FBgn0028342	-1.48298	8.61912e-08										FBgn0052066	1.14301	3.06e-08
FBgn0035032	-1.48358	4.01691e-07										FBgn0029943	1.14276	5.93e-13
FBgn0053054	-1.48405	7.8341e-10										FBgn0010379	1.1426	8.47e-15
FBgn0031662	-1.48458	7.33787e-12										FBgn0000308	1.14223	1.2e-43
FBgn0038337	-1.4852	2.89557e-08										FBgn0039532	1.14097	2.14e-08
FBgn0085244	-1.48524	2.59159e-06										FBgn0000575	1.14058	3.92e-07
FBgn0027348	-1.4875	1.30937e-16										FBgn0034518	1.13959	8.29e-06
FBgn0266582	-1.48799	2.13981e-12										FBgn0034519	1.13959	8.29e-06
FBgn0265191	-1.49339	5.27563e-08										FBgn0039633	1.13796	1.5e-14
FBgn0026634	-1.49558	5.8151e-14										FBgn0264776	1.13708	1.89e-07
FBgn0264712	-1.496	4.28435e-06										FBgn0026313	1.13671	7.66e-18
FBgn0061356	-1.49789	3.22275e-33										FBgn0264751	1.13568	4.19e-05
FBgn0039564	-1.49948	2.788e-05										FBgn0050273	1.13545	1.36e-14
FBgn0011204	-1.50586	2.42451e-06										FBgn0050269	1.13545	1.36e-14
FBgn0038524	-1.50862	5.17777e-08										FBgn0266410	1.13477	6.01e-48
FBgn0052699	-1.50953	1.85397e-12										FBgn0030318	1.13368	4.15e-10
FBgn0265703	-1.52156	8.19881e-06										FBgn0037780	1.13199	8.88e-14
FBgn0026721	-1.53055	3.23599e-16										FBgn0001230	1.12956	4.26e-14
FBgn0032021	-1.54425	4.5923e-08										FBgn0037999	1.12687	1.05e-06
FBgn0004797	-1.54548	2.46884e-06										FBgn0010288	1.12486	2.06e-24
FBgn0037788	-1.54717	7.19236e-05										FBgn0023095	1.12465	6.91e-12
FBgn0039798	-1.54724	1.49453e-18										FBgn0033352	1.12448	3.15e-17
FBgn0038928	-1.55074	1.95235e-05										FBgn0025639	1.12345	9.2e-12
FBgn0250814	-1.55621	7.44584e-14										FBgn0051370	1.12327	5e-07
FBgn0029971	-1.55667	4.64229e-07										FBgn0039234	1.12305	4.05e-19
FBgn0266490	-1.55667	4.64229e-07										FBgn0039663	1.12272	1.42e-06
FBgn0039830	-1.55891	3.35486e-11										FBgn0032876	1.12214	1.13e-18
FBgn0037814	-1.56187	1.32764e-10										FBgn0267591	1.1212	8.32e-10
FBgn0025469	-1.56351	3.24144e-11										FBgn0030894	1.12083	7.45e-09
FBgn0261446	-1.56501	1.4474e-06										FBgn0036126	1.12077	1.16e-07
FBgn0033232	-1.5664	1.13446e-21										FBgn0000014	1.11779	3.76e-20
FBgn0042138	-1.56671	3.10275e-17										FBgn0261461	1.1151	1.02e-15
FBgn0001248	-1.56816	3.45105e-06										FBgn0035850	1.11321	2.15e-27
FBgn0015558	-1.57306	9.55663e-08										FBgn0266489	1.11056	1.17e-18
FBgn0033782	-1.57833	5.36721e-17										FBgn0016126	1.10874	0.000113298
FBgn0050055	-1.58305	4.08578e-05										FBgn0027581	1.10626	2.6e-18
FBgn0042112	-1.58893	7.8425e-06										FBgn0035425	1.10576	5.67e-14
FBgn0032889	-1.59585	3.91974e-08										FBgn0050344	1.10435	1.15e-12
FBgn0031449	-1.59702	9.9084e-08										FBgn0050345	1.10156	1.73e-18
FBgn0053506	-1.59715	2.26182e-09										FBgn0085465	1.10151	1.62e-06
FBgn0030051	-1.59885	2.80413e-12										FBgn0263993	1.09919	1.14e-07
FBgn0020626	-1.6	2.41004e-16										FBgn0020389	1.09877	8.05e-18
FBgn0000317	-1.60102	3.70555e-19										FBgn0031805	1.09849	7.64e-05
FBgn0040529	-1.60416	3.70593e-11										FBgn0000307	1.09571	1.01e-13
FBgn0053301	-1.60933	3.49438e-05										FBgn0034223	1.09378	2.69e-07
FBgn0053178	-1.61089	2.90484e-06										FBgn0037539	1.08981	2.34e-11
FBgn0263659	-1.61126	1.04959e-10										FBgn0262579	1.08924	1.34e-15
FBgn0034406	-1.61265	3.77265e-11										FBgn0262740	1.089	6.74e-09
FBgn0259163	-1.61371	1.75596e-08										FBgn0010441	1.08789	6.71e-09
FBgn0033570	-1.62366	7.7856e-13										FBgn0026238	1.08231	5.39e-09
FBgn0044419	-1.62462	1.46693e-13										FBgn0025628	1.0822	2.26e-16
FBgn0260458	-1.62636	6.59743e-14										FBgn0035896	1.08058	0.000177581
FBgn0037127	-1.62772	1.62425e-09										FBgn0046247	1.08029	5.6e-12
FBgn0032394	-1.62988	7.73874e-16										FBgn0011666	1.07856	6.59e-05
FBgn0035132	-1.63135	6.89638e-15										FBgn0032635	1.07746	1.73e-05
FBgn0052251	-1.63236	0.000125915										FBgn0034504	1.07743	5.18e-13
FBgn0017482	-1.63814	2.18961e-09										FBgn0039492	1.07719	1.5e-09
FBgn0266275	-1.64215	1.36173e-06										FBgn0267676	1.07674	1.68e-05
FBgn0032801	-1.65389	5.97828e-10										FBgn0263619	1.07542	1.62e-13
FBgn0001970	-1.65512	1.71521e-12										FBgn0052772	1.07435	2.14e-06
FBgn0033742	-1.65534	8.45766e-09										FBgn0036932	1.07061	3.11e-10
FBgn0036039	-1.65613	8.88177e-16										FBgn0050497	1.06996	5.25e-18
FBgn0032782	-1.65659	6.41584e-07										FBgn0266526	1.06996	5.25e-18
FBgn0266428	-1.66098	9.80519e-13										FBgn0052803	1.06895	5.52e-14
FBgn0037229	-1.6625	7.73644e-05										FBgn0036571	1.06847	3.07e-18
FBgn0284257	-1.66621	9.34654e-27										FBgn0085370	1.0683	1.63e-08
FBgn0027521	-1.67385	2.2473e-10										FBgn0267650	1.0678	1.31e-05
FBgn0015569	-1.68202	1.23676e-07										FBgn0267651	1.0678	1.31e-05
FBgn0013469	-1.68719	3.42727e-05										FBgn0267652	1.0678	1.31e-05
FBgn0020236	-1.68905	1.32303e-26										FBgn0035016	1.06774	1.29e-12
FBgn0034712	-1.68937	4.1634e-07										FBgn0263998	1.06379	6.57e-07
FBgn0016053	-1.6916	2.32176e-09										FBgn0017550	1.06117	1.12e-17
FBgn0031418	-1.69409	2.16512e-06										FBgn0263750	1.06093	1.26e-20
FBgn0031818	-1.69579	9.93007e-18										FBgn0040732	1.0606	5.39e-17
FBgn0016693	-1.69993	2.82325e-34										FBgn0052423	1.05912	2.57e-25
FBgn0263120	-1.70088	1.57224e-13										FBgn0035469	1.05879	4.82e-06
FBgn0262808	-1.70487	1.83803e-06										FBgn0039809	1.05852	6.5e-05
FBgn0011211	-1.70637	4.12313e-14										FBgn0028527	1.05651	3.64e-06
FBgn0037356	-1.70814	1.21169e-13										FBgn0037350	1.05396	4.91e-07
FBgn0283494	-1.7158	2.98356e-10										FBgn0001234	1.05296	2.28e-12
FBgn0266889	-1.71671	2.96066e-10										FBgn0037222	1.05268	3.47e-11
FBgn0030737	-1.71792	9.31529e-13										FBgn0039994	1.05031	1.13e-19
FBgn0267041	-1.71937	7.50933e-13										FBgn0000416	1.04976	8.27e-23
FBgn0016075	-1.71997	1.63182e-15										FBgn0261836	1.04976	1.09e-14
FBgn0267814	-1.72302	0.000128416										FBgn0267084	1.04953	1.45e-05
FBgn0026409	-1.72567	1.49808e-19										FBgn0029894	1.04833	2.66e-08
FBgn0034493	-1.72947	3.77499e-05										FBgn0040334	1.04806	3.56e-11
FBgn0036927	-1.73258	1.66587e-09										FBgn0037722	1.04386	7.06e-06
FBgn0029765	-1.73477	2.62843e-05										FBgn0024320	1.03919	5.32e-08
FBgn0023477	-1.73867	2.77724e-09										FBgn0266166	1.03885	1.23e-08
FBgn0040606	-1.74003	8.43317e-06										FBgn0038965	1.03593	2.99e-12
FBgn0001124	-1.7401	1.74736e-35										FBgn0032474	1.03584	6.45e-09
FBgn0028563	-1.7461	2.32593e-10										FBgn0039945	1.0348	6.7e-14
FBgn0029114	-1.74793	8.22929e-10										FBgn0032479	1.03443	4.46e-06
FBgn0013308	-1.74943	1.58938e-12										FBgn0039944	1.03376	4.24e-14
FBgn0019982	-1.75066	3.07694e-12										FBgn0004242	1.03105	6.7e-13
FBgn0032715	-1.75317	1.59217e-19										FBgn0029801	1.0293	4.69e-17
FBgn0085488	-1.75669	1.1947e-10										FBgn0024806	1.02851	2.95e-10
FBgn0031500	-1.76669	2.22074e-14										FBgn0032005	1.02813	1.14e-24
FBgn0262683	-1.76942	1.89815e-22										FBgn0041604	1.02694	5.46e-05
FBgn0063924	-1.77901	9.89004e-06										FBgn0004369	1.02425	4.29e-09
FBgn0038256	-1.78164	1.89453e-26										FBgn0030301	1.02408	2.77e-07
FBgn0035298	-1.78331	6.09066e-13										FBgn0042135	1.0239	1.51e-08
FBgn0260753	-1.78408	7.09338e-06										FBgn0050392	1.02348	3.08e-06
FBgn0003515	-1.78837	8.44947e-05										FBgn0034398	1.02267	9.43e-35
FBgn0086687	-1.79262	2.11915e-11										FBgn0034126	1.02232	2.38e-05
FBgn0039108	-1.79368	8.18478e-11										FBgn0030925	1.01943	2.84e-19
FBgn0030593	-1.7988	3.5171e-17										FBgn0027335	1.01901	2.01e-20
FBgn0021995	-1.79923	7.57731e-20										FBgn0037901	1.01808	5.94e-17
FBgn0028325	-1.8018	5.42925e-13										FBgn0051998	1.01694	4.92e-15
FBgn0031561	-1.80269	3.51308e-05										FBgn0040010	1.01689	4.26e-16
FBgn0036298	-1.80947	1.05793e-32										FBgn0039965	1.01628	7.17e-13
FBgn0037213	-1.82226	8.3576e-11										FBgn0039137	1.01397	1.98e-05
FBgn0038290	-1.82589	1.58152e-10										FBgn0039238	1.01292	5.84e-12
FBgn0267385	-1.83813	2.63271e-14										FBgn0036566	1.01232	3.19e-17
FBgn0000299	-1.83887	1.94636e-17										FBgn0032949	1.01099	1.06e-09
FBgn0038179	-1.84621	1.71373e-07										FBgn0036993	1.00994	0.000233415
FBgn0265872	-1.85105	7.54765e-06										FBgn0267278	1.00931	3.63e-13
FBgn0065084	-1.85128	0.000116863										FBgn0045073	1.00867	3.06e-18
FBgn0085377	-1.85401	1.35324e-12										FBgn0034761	1.00862	1.03e-06
FBgn0025814	-1.85442	1.33933e-13										FBgn0041775	1.00823	2.08e-10
FBgn0039016	-1.85741	2.63665e-26										FBgn0033945	1.00618	0.000151098
FBgn0267804	-1.85792	2.14696e-12										FBgn0010342	1.00542	4.59e-10
FBgn0029791	-1.86356	9.02774e-27										FBgn0037899	1.00516	6.87e-11
FBgn0266384	-1.86365	6.75461e-16										FBgn0053493	1.0047	2.03e-11
FBgn0265613	-1.87132	6.53379e-13										FBgn0004698	1.00378	7.54e-09
FBgn0030484	-1.87769	2.59506e-20										FBgn0037960	1.0035	6.11e-05
FBgn0031695	-1.87937	5.62354e-12										FBgn0034961	1.00319	1.72e-07
FBgn0036822	-1.89393	7.29214e-06										FBgn0034009	1.00316	5.13e-09
FBgn0029854	-1.8957	8.60434e-09										FBgn0033889	1.00165	6.69e-14
FBgn0260960	-1.89817	1.86631e-14										FBgn0031971	1.00157	1.71e-11
FBgn0029769	-1.89845	3.93901e-05										FBgn0031913	0.99737	3.76e-13
FBgn0041581	-1.91065	1.54819e-05										FBgn0026749	0.996515	5.38e-06
FBgn0029969	-1.9118	1.14713e-10										FBgn0032516	0.995138	1.13e-05
FBgn0266064	-1.91846	1.55064e-12										FBgn0051935	0.993257	8.76e-06
FBgn0063491	-1.92456	1.3103e-11										FBgn0035099	0.992784	1.49e-08
FBgn0050090	-1.92766	4.63788e-08										FBgn0085443	0.99186	9.42e-05
FBgn0035839	-1.9287	1.04628e-17										FBgn0030343	0.990506	3.54e-10
FBgn0026150	-1.93468	2.42785e-21										FBgn0032689	0.988229	7.49e-15
FBgn0037709	-1.93601	4.62017e-10										FBgn0037848	0.987641	4.34e-07
FBgn0035026	-1.93687	6.03531e-31										FBgn0031969	0.98695	1.73e-11
FBgn0000406	-1.93838	1.07764e-08										FBgn0035772	0.984203	3.55e-17
FBgn0034046	-1.93873	8.47474e-18										FBgn0259824	0.981693	3.42e-08
FBgn0032913	-1.94205	8.45594e-17										FBgn0086347	0.981449	7.7e-06
FBgn0260858	-1.94459	2.29815e-32										FBgn0266707	0.981091	2.82e-09
FBgn0053082	-1.95035	4.99333e-12										FBgn0267821	0.980776	2.11e-14
FBgn0014903	-1.95509	5.25193e-12										FBgn0051637	0.979814	2.26e-08
FBgn0032629	-1.95526	4.89622e-06										FBgn0030808	0.978638	3.13e-12
FBgn0038332	-1.95953	2.45626e-15										FBgn0044826	0.978029	2.17e-08
FBgn0031012	-1.95956	3.65784e-09										FBgn0034399	0.977527	4.11e-10
FBgn0025383	-1.96194	6.95216e-06										FBgn0266172	0.976827	0.000278755
FBgn0015570	-1.96439	7.52917e-15										FBgn0031298	0.976826	2.59e-13
FBgn0013772	-1.96449	7.65607e-07										FBgn0031037	0.975815	4.68e-17
FBgn0030701	-1.97187	2.07372e-10										FBgn0042134	0.975584	4.55e-22
FBgn0037607	-1.97264	3.19265e-11										FBgn0266170	0.975439	0.000283687
FBgn0001075	-1.97369	8.27502e-05										FBgn0266171	0.975439	0.000283687
FBgn0005666	-1.97508	1.0049e-09										FBgn0038738	0.974387	2.85e-09
FBgn0017448	-1.97779	7.75722e-10										FBgn0031458	0.973279	1.16e-07
FBgn0022709	-1.98441	3.98276e-15										FBgn0000043	0.971112	6.14e-31
FBgn0033101	-1.98643	6.3041e-24										FBgn0036821	0.970946	6.23e-38
FBgn0035517	-1.98695	6.88002e-25										FBgn0015754	0.969141	2.28e-18
FBgn0022359	-1.99003	1.48919e-18										FBgn0264895	0.968762	2.89e-06
FBgn0002719	-1.99679	1.12501e-10										FBgn0032997	0.966163	2.27e-10
FBgn0039189	-2.00238	4.90642e-06										FBgn0032886	0.962461	1.78e-06
FBgn0038858	-2.01441	1.14282e-09										FBgn0033051	0.962025	3.84e-05
FBgn0051373	-2.01575	2.63178e-12										FBgn0033973	0.961969	5.1e-07
FBgn0043783	-2.01603	2.50025e-08										FBgn0038686	0.960241	1.57e-07
FBgn0030966	-2.01864	2.56416e-17										FBgn0268063	0.959417	2.84e-11
FBgn0267617	-2.02556	4.6973e-08										FBgn0028360	0.958399	0.000202819
FBgn0263999	-2.02966	4.14694e-08										FBgn0040080	0.95617	6.31e-09
FBgn0029994	-2.03256	2.8364e-21										FBgn0005427	0.954163	3.29e-09
FBgn0016123	-2.03613	6.98055e-07										FBgn0267398	0.953861	9.52e-10
FBgn0270926	-2.03646	1.50832e-12										FBgn0034534	0.953604	1.76e-07
FBgn0038149	-2.03737	1.50722e-14										FBgn0015222	0.949508	2.6e-20
FBgn0051548	-2.03967	1.42744e-13										FBgn0015509	0.949405	3.58e-17
FBgn0040256	-2.04642	4.24877e-07										FBgn0050423	0.949148	2.3e-11
FBgn0038326	-2.04753	1.37079e-19										FBgn0052767	0.946397	1.86e-07
FBgn0034045	-2.04979	1.73313e-12										FBgn0003464	0.945456	6.38e-05
FBgn0039737	-2.05201	2.01779e-13										FBgn0038037	0.945454	1.23e-09
FBgn0039519	-2.05396	9.90376e-10										FBgn0028980	0.944964	1.88e-05
FBgn0003067	-2.05591	4.13776e-10										FBgn0003716	0.944923	4.22e-14
FBgn0266488	-2.05591	4.13776e-10										FBgn0039908	0.944476	9e-06
FBgn0034736	-2.05805	1.22561e-26										FBgn0083940	0.943512	1.18e-06
FBgn0266705	-2.05942	1.02804e-19										FBgn0037299	0.942781	7.26e-10
FBgn0001128	-2.06367	1.91261e-09										FBgn0035995	0.942336	1.6e-10
FBgn0264507	-2.06916	1.41383e-09										FBgn0033715	0.941763	0.000256443
FBgn0036824	-2.0709	1.69162e-08										FBgn0260659	0.941663	1.05e-07
FBgn0034710	-2.07091	3.02991e-07										FBgn0259228	0.941126	5e-10
FBgn0039494	-2.08152	2.56084e-27										FBgn0036643	0.940344	0.000143236
FBgn0050485	-2.0827	4.39118e-14										FBgn0020416	0.937629	0.000258141
FBgn0041605	-2.08447	4.48399e-14										FBgn0036305	0.936243	2.88e-07
FBgn0003074	-2.09186	8.03271e-13										FBgn0267164	0.932879	9.18e-07
FBgn0263087	-2.09912	2.60625e-06										FBgn0033374	0.930164	1.84e-08
FBgn0051313	-2.11078	2.26466e-11										FBgn0035228	0.929544	2.9e-10
FBgn0025631	-2.11239	1.69381e-21										FBgn0030309	0.929491	1.88e-07
FBgn0025373	-2.11664	9.06461e-22										FBgn0033134	0.927974	2.81e-13
FBgn0024957	-2.11665	7.88844e-11										FBgn0259699	0.927683	2.74e-10
FBgn0052446	-2.12714	6.71288e-35										FBgn0259700	0.926743	3.06e-10
FBgn0003313	-2.1287	2.64073e-06										FBgn0036302	0.926741	3.35e-06
FBgn0038039	-2.13719	4.10272e-38										FBgn0011742	0.926115	1.07e-14
FBgn0027866	-2.1512	1.27258e-24										FBgn0037336	0.925469	3.6e-11
FBgn0005636	-2.16	1.86992e-09										FBgn0033373	0.925184	6.3e-12
FBgn0035147	-2.16996	1.80449e-18										FBgn0029944	0.925136	5.98e-06
FBgn0026593	-2.18153	6.93653e-13										FBgn0266572	0.924753	7.39e-10
FBgn0024293	-2.1845	2.38804e-28										FBgn0033259	0.924087	1.29e-08
FBgn0028573	-2.187	2.30012e-10										FBgn0030479	0.922195	2.28e-05
FBgn0038662	-2.19714	1.04517e-21										FBgn0000042	0.921098	3.8e-12
FBgn0051287	-2.20176	2.85534e-07										FBgn0044020	0.920191	1.1e-06
FBgn0052391	-2.20258	2.29991e-07										FBgn0035726	0.919756	8.59e-12
FBgn0038610	-2.20466	3.78691e-06										FBgn0085423	0.919242	1.14e-07
FBgn0030160	-2.20894	3.64501e-23										FBgn0061356	0.91657	7.16e-30
FBgn0026314	-2.21718	8.72069e-05										FBgn0267795	0.914508	5.35e-06
FBgn0034198	-2.22483	1.97024e-06										FBgn0015791	0.91225	2.94e-06
FBgn0039223	-2.23168	1.88605e-17										FBgn0039056	0.911365	1.4e-09
FBgn0039609	-2.23533	1.39312e-07										FBgn0031673	0.910295	1.93e-05
FBgn0004654	-2.23752	1.94544e-16										FBgn0052695	0.910107	4.5e-09
FBgn0085433	-2.23874	9.14325e-11										FBgn0259176	0.909501	6.72e-10
FBgn0010504	-2.24069	5.18556e-11										FBgn0017581	0.906943	7.03e-11
FBgn0033879	-2.24591	4.67106e-16										FBgn0000077	0.90583	0.000276235
FBgn0041712	-2.24744	2.25383e-11										FBgn0041781	0.904317	2.25e-09
FBgn0032218	-2.2507	9.18563e-31										FBgn0033777	0.904091	3.47e-10
FBgn0016920	-2.2598	0.000117077										FBgn0051122	0.903379	0.000272249
FBgn0259243	-2.27088	7.0264e-32										FBgn0037282	0.901258	4.83e-06
FBgn0001187	-2.28477	2.91539e-06										FBgn0038651	0.901108	6.21e-12
FBgn0023507	-2.28841	4.91021e-17										FBgn0016977	0.900825	3.28e-13
FBgn0069056	-2.30293	2.6424e-14										FBgn0040395	0.899712	6.63e-13
FBgn0031801	-2.30856	0.000105654										FBgn0032018	0.899393	1.71e-06
FBgn0039538	-2.30968	3.38254e-08										FBgn0036257	0.899114	1.06e-05
FBgn0039094	-2.31073	2.6529e-13										FBgn0262614	0.899043	2.54e-06
FBgn0031974	-2.31326	2.31286e-13										FBgn0039141	0.898231	2.77e-09
FBgn0039156	-2.31573	7.49486e-15										FBgn0020620	0.89687	2.08e-08
FBgn0085359	-2.31653	1.3052e-06										FBgn0026192	0.896854	4.97e-12
FBgn0265705	-2.31762	3.84573e-10										FBgn0031598	0.896356	7.65e-08
FBgn0035734	-2.32272	2.62812e-12										FBgn0264607	0.895695	0.00013982
FBgn0016694	-2.32935	4.34848e-16										FBgn0265082	0.893568	4.32e-07
FBgn0066101	-2.3399	5.59925e-13										FBgn0260632	0.893191	2.54e-10
FBgn0033830	-2.34666	8.26666e-11										FBgn0030545	0.892701	1.35e-07
FBgn0261564	-2.34668	2.14551e-50										FBgn0039266	0.892488	1.06e-05
FBgn0038682	-2.35028	9.38271e-05										FBgn0036761	0.892029	2.4e-07
FBgn0039052	-2.36186	1.94991e-06										FBgn0010215	0.89148	4.7e-16
FBgn0030326	-2.37277	2.13886e-19										FBgn0034180	0.891031	1.92e-10
FBgn0051472	-2.37734	4.90599e-32										FBgn0029067	0.888376	0.000135019
FBgn0034479	-2.38038	7.55163e-10										FBgn0000084	0.887753	2.91e-08
FBgn0265045	-2.38077	1.27684e-41										FBgn0264712	0.887209	6.24e-11
FBgn0267452	-2.38758	1.44588e-05										FBgn0032000	0.887016	1.04e-07
FBgn0037230	-2.39446	4.5668e-14										FBgn0052264	0.885713	9.09e-09
FBgn0023513	-2.39776	7.24624e-29										FBgn0032938	0.885607	2.13e-10
FBgn0034638	-2.40527	4.99113e-18										FBgn0033669	0.885138	6.74e-11
FBgn0040813	-2.40621	3.13071e-14										FBgn0031381	0.884313	1.14e-06
FBgn0000592	-2.4131	1.60374e-23										FBgn0037231	0.883776	8.36e-22
FBgn0015777	-2.41971	1.13646e-29										FBgn0036522	0.883419	0.000192728
FBgn0005660	-2.42266	2.00769e-44										FBgn0030944	0.880166	2.26e-07
FBgn0030331	-2.43475	7.75848e-05										FBgn0022153	0.879842	8.4e-06
FBgn0020764	-2.44373	4.79049e-21										FBgn0037556	0.879275	1.26e-05
FBgn0029091	-2.44605	1.65624e-17										FBgn0003870	0.877564	1.01e-11
FBgn0010043	-2.44676	2.41185e-11										FBgn0004811	0.877147	2.97e-12
FBgn0052311	-2.45132	2.73824e-80										FBgn0015221	0.876429	3.76e-15
FBgn0031261	-2.45161	8.64507e-45										FBgn0023143	0.876057	2.85e-10
FBgn0042627	-2.46392	5.9747e-11										FBgn0063670	0.874818	1.01e-06
FBgn0038105	-2.47332	1.50993e-12										FBgn0027654	0.87239	9.78e-12
FBgn0033519	-2.48805	0.000114199										FBgn0041191	0.871904	1.7e-11
FBgn0267220	-2.49593	3.28745e-19										FBgn0030555	0.871793	7.94e-06
FBgn0037890	-2.50116	2.04569e-13										FBgn0013981	0.868714	1.27e-15
FBgn0038331	-2.50308	1.32822e-53										FBgn0037518	0.868057	9.01e-11
FBgn0039307	-2.53432	1.11951e-06										FBgn0033550	0.867754	1.29e-06
FBgn0031064	-2.53483	0.000119793										FBgn0039006	0.866505	5.63e-12
FBgn0036353	-2.53895	6.80161e-36										FBgn0264325	0.866148	5.71e-06
FBgn0034440	-2.53904	2.67823e-10										FBgn0032429	0.863843	1.01e-11
FBgn0011828	-2.5487	1.8796e-67										FBgn0038826	0.863347	2.07e-16
FBgn0283427	-2.54902	8.35682e-17										FBgn0262081	0.863334	9.43e-06
FBgn0265767	-2.57447	1.42242e-27										FBgn0038043	0.859594	6.21e-08
FBgn0027610	-2.58382	1.24944e-47										FBgn0026323	0.859453	5.63e-08
FBgn0035582	-2.59405	7.61858e-05										FBgn0000173	0.857997	1.04e-23
FBgn0034885	-2.59918	5.22842e-18										FBgn0027525	0.85737	5.87e-07
FBgn0004057	-2.60018	7.52104e-31										FBgn0035879	0.85644	6.16e-05
FBgn0043575	-2.61079	1.33069e-13										FBgn0027930	0.854504	3.11e-20
FBgn0051664	-2.61336	1.42376e-22										FBgn0037009	0.853031	1.93e-07
FBgn0038846	-2.61395	4.21162e-05										FBgn0265988	0.852841	1.58e-06
FBgn0266446	-2.61867	1.37342e-07										FBgn0039767	0.852493	2.9e-09
FBgn0261955	-2.64323	1.12816e-29										FBgn0003371	0.852327	6.78e-12
FBgn0036205	-2.66605	4.17268e-35										FBgn0025777	0.852133	1.11e-07
FBgn0026315	-2.67296	1.31636e-69										FBgn0034602	0.851625	3.61e-05
FBgn0010387	-2.68418	1.14975e-09										FBgn0000482	0.851481	1.06e-06
FBgn0032891	-2.68623	8.39946e-11										FBgn0259243	0.850776	7.88e-11
FBgn0085399	-2.70132	9.37974e-05										FBgn0001202	0.849448	9.88e-08
FBgn0037167	-2.7216	2.20861e-36										FBgn0015024	0.844714	2.82e-20
FBgn0038242	-2.72721	2.2941e-06										FBgn0035312	0.844112	3.71e-10
FBgn0035083	-2.74498	2.63597e-19										FBgn0028572	0.843995	2.54e-08
FBgn0000473	-2.7523	9.12753e-09										FBgn0034313	0.843794	1.34e-05
FBgn0023001	-2.76594	1.01596e-30										FBgn0017418	0.842764	1.46e-12
FBgn0012034	-2.76996	1.13198e-14										FBgn0031909	0.842629	3.95e-05
FBgn0065097	-2.81339	6.21714e-20										FBgn0035028	0.842115	7.58e-07
FBgn0015766	-2.83357	4.63267e-25										FBgn0004636	0.841941	4.51e-22
FBgn0022160	-2.8436	7.53243e-21										FBgn0035211	0.841738	8.96e-08
FBgn0053056	-2.8768	8.9011e-39										FBgn0034261	0.841073	2.87e-09
FBgn0259237	-2.87829	2.08443e-05										FBgn0036099	0.839939	1.61e-06
FBgn0019929	-2.88108	4.48413e-28										FBgn0031752	0.839702	2.8e-10
FBgn0264776	-2.89841	3.13294e-12										FBgn0030863	0.839595	1.98e-07
FBgn0036749	-2.89859	4.94603e-29										FBgn0278608	0.83791	0.000110659
FBgn0039324	-2.90859	1.26967e-05										FBgn0260467	0.837863	8.98e-09
FBgn0030816	-2.92107	2.84782e-22										FBgn0083967	0.837863	8.98e-09
FBgn0025720	-2.9328	4.77883e-98										FBgn0031904	0.837713	7.52e-05
FBgn0030073	-2.9348	4.36971e-28										FBgn0067779	0.836471	3.56e-07
FBgn0033179	-2.94793	9.57857e-49										FBgn0035589	0.836384	8.57e-06
FBgn0033128	-2.95279	4.38914e-27										FBgn0265778	0.835657	3.67e-09
FBgn0029518	-2.95785	4.83395e-08										FBgn0015793	0.835499	0.000132987
FBgn0037714	-2.96783	1.41883e-12										FBgn0030520	0.834926	1.85e-13
FBgn0025885	-2.98118	3.33178e-33										FBgn0035270	0.831455	4.4e-07
FBgn0041150	-2.98632	1.6758e-08										FBgn0029152	0.830766	1.75e-08
FBgn0264384	-2.99364	4.20614e-25										FBgn0015602	0.827871	1.55e-05
FBgn0026718	-3.0034	9.06372e-38										FBgn0022984	0.826582	7.02e-11
FBgn0012042	-3.03457	1.02285e-05										FBgn0032339	0.823824	2.5e-09
FBgn0010549	-3.0747	1.93294e-06										FBgn0038755	0.823356	1.41e-05
FBgn0038257	-3.07892	1.07174e-14										FBgn0025865	0.823294	5.47e-09
FBgn0037163	-3.16141	1.49156e-32										FBgn0016696	0.823048	1.21e-11
FBgn0002773	-3.16255	2.28722e-13										FBgn0037472	0.82194	0.000289792
FBgn0051559	-3.19122	0.000133578										FBgn0264848	0.821549	1.59e-07
FBgn0034279	-3.25345	2.42365e-12										FBgn0037120	0.820671	0.00022636
FBgn0030612	-3.26397	9.70472e-40										FBgn0027339	0.818519	3.49e-10
FBgn0033397	-3.28621	3.24021e-40										FBgn0034315	0.817266	3.28e-08
FBgn0265981	-3.29459	0.00012361										FBgn0051158	0.816385	6.15e-06
FBgn0030817	-3.29938	1.80094e-25										FBgn0266671	0.815701	0.000235949
FBgn0034490	-3.35744	3.25432e-09										FBgn0085405	0.815579	1.07e-17
FBgn0266753	-3.36099	8.76026e-05										FBgn0025802	0.815293	3.29e-05
FBgn0020372	-3.3741	6.44301e-25										FBgn0262518	0.814975	1.16e-12
FBgn0038730	-3.47218	1.17448e-07										FBgn0039890	0.813029	4.09e-13
FBgn0037715	-3.47306	8.37106e-20										FBgn0267350	0.812917	1.63e-06
FBgn0035880	-3.47584	5.34974e-12										FBgn0265137	0.812606	2.36e-11
FBgn0267035	-3.5215	5.03331e-33										FBgn0087039	0.812407	1.36e-05
FBgn0032178	-3.55835	5.049e-08										FBgn0026375	0.810524	1.72e-09
FBgn0053474	-3.55977	3.40701e-14										FBgn0020621	0.809766	8.62e-09
FBgn0053138	-3.5881	3.77739e-31										FBgn0262108	0.808362	3.87e-05
FBgn0037126	-3.61493	1.38402e-06										FBgn0025742	0.808361	4.7e-08
FBgn0023541	-3.62983	1.20334e-36										FBgn0039668	0.807583	2e-12
FBgn0033395	-3.66352	7.25184e-06										FBgn0029175	0.806266	6.53e-05
FBgn0261053	-3.66471	3.2894e-13										FBgn0028689	0.806192	5.79e-23
FBgn0038095	-3.74082	9.07079e-44										FBgn0260798	0.804419	3.37e-05
FBgn0010482	-3.77576	3.74899e-12										FBgn0030768	0.803013	4.45e-06
FBgn0034390	-3.81075	1.36359e-47										FBgn0036509	0.800651	1.8e-12
FBgn0264679	-3.81301	1.85486e-48										FBgn0029957	0.799696	6.4e-05
FBgn0033307	-3.83159	5.04505e-06										FBgn0045842	0.796492	1.13e-10
FBgn0085223	-3.86868	2.15662e-51										FBgn0053229	0.796241	0.000311821
FBgn0004426	-3.88133	4.02029e-06										FBgn0034744	0.795332	1.34e-06
FBgn0034725	-3.91752	1.80752e-06										FBgn0040005	0.793582	2.78e-05
FBgn0035241	-3.96581	2.4022e-19										FBgn0262112	0.790583	0.000183198
FBgn0034724	-4.04691	9.15609e-16										FBgn0034179	0.788899	0.000115351
FBgn0035770	-4.06247	5.41164e-148										FBgn0000114	0.788825	3.49e-07
FBgn0001090	-4.10394	5.10654e-73										FBgn0034538	0.788681	1.23e-08
FBgn0050374	-4.14681	1.04089e-12										FBgn0267488	0.787608	7.61e-05
FBgn0264877	-4.28837	9.98945e-15										FBgn0266674	0.786672	1.26e-05
FBgn0037690	-4.40741	2.66958e-08										FBgn0026369	0.786462	1.07e-06
FBgn0017561	-4.46459	2.34734e-35										FBgn0022960	0.786037	3.13e-05
FBgn0033129	-4.50095	8.34895e-49										FBgn0033483	0.785825	1.27e-13
FBgn0035673	-4.50558	1.49156e-79										FBgn0011300	0.78549	1.4e-10
FBgn0033246	-4.60559	1.0099e-50										FBgn0050460	0.785086	6.75e-06
FBgn0266402	-4.65946	9.4521e-09										FBgn0037146	0.784882	9.75e-06
FBgn0052255	-4.69611	1.00575e-15										FBgn0031535	0.783919	3.78e-05
FBgn0004427	-4.75585	8.57184e-10										FBgn0285991	0.783609	0.000102585
FBgn0050457	-4.76778	1.96354e-10										FBgn0001235	0.783486	1.3e-10
FBgn0033079	-4.79835	3.09979e-82										FBgn0031011	0.78305	2.97e-09
FBgn0026061	-4.84307	7.41325e-205										FBgn0021796	0.782198	3.24e-10
FBgn0039486	-4.849	4.75409e-17										FBgn0039623	0.781381	9.56e-06
FBgn0034204	-4.88409	5.24541e-13										FBgn0038453	0.780179	0.000107706
FBgn0027106	-5.0014	8.57178e-148										FBgn0016917	0.779714	8.51e-14
FBgn0038731	-5.01573	3.00516e-17										FBgn0043903	0.779303	2.44e-07
FBgn0266591	-5.1294	1.26833e-12										FBgn0039863	0.779002	4.92e-08
FBgn0266430	-5.14519	2.40129e-54										FBgn0260941	0.777284	3.07e-07
FBgn0264866	-5.16659	5.44145e-11										FBgn0035981	0.777112	5.65e-05
FBgn0267441	-5.16659	5.44145e-11										FBgn0011570	0.776261	6.94e-08
FBgn0085428	-5.42468	1.12915e-43										FBgn0270927	0.776254	4.53e-07
FBgn0051427	-5.50654	4.13472e-24										FBgn0031589	0.775574	2.6e-05
FBgn0045478	-5.64862	1.14531e-15										FBgn0051116	0.773688	9.21e-12
FBgn0045477	-5.64862	1.14531e-15										FBgn0029979	0.772528	1.47e-08
FBgn0031860	-6.0686	6.23607e-72										FBgn0024371	0.771444	0.000237144
FBgn0045476	-6.0846	5.60467e-20										FBgn0013726	0.770696	5.65e-06
FBgn0035486	-6.11527	3.35703e-20										FBgn0035165	0.769894	8.07e-13
FBgn0262593	-7.5358	5.44587e-71										FBgn0033266	0.768868	0.000109429
FBgn0033271	-8.39902	5.59989e-55										FBgn0014388	0.768501	8.65e-08
												FBgn0043012	0.767844	2.28e-08
												FBgn0027951	0.767726	2.19e-05
												FBgn0015360	0.767275	3.59e-07
												FBgn0267978	0.767129	6.3e-08
												FBgn0039150	0.766604	3.26e-10
												FBgn0050035	0.764321	3.89e-16
												FBgn0030530	0.764216	8.17e-07
												FBgn0026076	0.763665	9.12e-06
												FBgn0039055	0.762828	3.13e-06
												FBgn0266807	0.762331	4.54e-06
												FBgn0033812	0.761368	1.18e-06
												FBgn0053193	0.76072	5.31e-07
												FBgn0283478	0.758849	2.48e-05
												FBgn0036516	0.757502	1.29e-07
												FBgn0039360	0.757146	2.46e-06
												FBgn0004574	0.755688	8.69e-06
												FBgn0263077	0.754999	5.59e-07
												FBgn0027507	0.753726	1.24e-09
												FBgn0033010	0.753377	7.21e-11
												FBgn0260243	0.752865	0.000213774
												FBgn0024804	0.749555	2.09e-06
												FBgn0051716	0.749375	6.99e-13
												FBgn0028490	0.74864	3.59e-16
												FBgn0264493	0.748141	3.52e-08
												FBgn0031090	0.744382	2.39e-10
												FBgn0038532	0.74346	0.000113709
												FBgn0036333	0.743419	2.01e-05
												FBgn0045761	0.743055	5.29e-07
												FBgn0036451	0.742656	1.01e-07
												FBgn0260938	0.741237	1.78e-08
												FBgn0050011	0.739864	8.52e-10
												FBgn0032341	0.739828	6.81e-08
												FBgn0284235	0.739732	8.65e-10
												FBgn0031815	0.739401	1.25e-07
												FBgn0030735	0.738841	2.02e-06
												FBgn0087035	0.738225	4.67e-13
												FBgn0043806	0.737607	0.000122731
												FBgn0000339	0.737486	1.97e-05
												FBgn0023169	0.737091	7.07e-11
												FBgn0039889	0.735784	5.38e-07
												FBgn0003256	0.734606	1.38e-07
												FBgn0034583	0.733488	1.46e-08
												FBgn0261396	0.726165	2.66e-12
												FBgn0037098	0.725608	2.42e-05
												FBgn0031374	0.725451	0.000179023
												FBgn0061515	0.722014	1.29e-11
												FBgn0259979	0.717012	0.000120631
												FBgn0038303	0.716614	0.000270282
												FBgn0037734	0.713968	5.91e-07
												FBgn0003093	0.713865	6.32e-07
												FBgn0031813	0.712643	1.39e-09
												FBgn0265998	0.71259	5.19e-06
												FBgn0035065	0.71245	1.16e-06
												FBgn0024807	0.712154	1.71e-08
												FBgn0265915	0.711559	4.41e-08
												FBgn0000499	0.711166	7.73e-05
												FBgn0010341	0.711121	5.13e-18
												FBgn0265178	0.710624	1.03e-12
												FBgn0025864	0.710417	3.22e-07
												FBgn0031676	0.710367	8.27e-05
												FBgn0027066	0.710005	1.59e-07
												FBgn0001208	0.709929	1.17e-16
												FBgn0262026	0.709489	1.34e-12
												FBgn0026869	0.709394	5.2e-06
												FBgn0030582	0.708682	3.97e-05
												FBgn0035106	0.707991	5.91e-05
												FBgn0011202	0.707117	0.00011622
												FBgn0261854	0.707013	1.47e-05
												FBgn0027948	0.704691	6.51e-07
												FBgn0259171	0.704226	9.21e-06
												FBgn0005649	0.703005	1.26e-09
												FBgn0004828	0.702623	1.47e-18
												FBgn0025335	0.700183	2.2e-05
												FBgn0034540	0.697224	8.94e-07
												FBgn0000395	0.695807	0.000101485
												FBgn0284225	0.695423	4.7e-08
												FBgn0029685	0.695195	9.51e-07
												FBgn0035496	0.693786	9.08e-10
												FBgn0004657	0.692754	3.34e-11
												FBgn0032029	0.692422	6.59e-07
												FBgn0015359	0.690599	6.19e-06
												FBgn0052579	0.690587	0.000157169
												FBgn0021818	0.689996	0.00017203
												FBgn0034970	0.687403	0.000193541
												FBgn0086657	0.686972	8.55e-05
												FBgn0035558	0.68522	1.45e-05
												FBgn0032006	0.684734	6.18e-07
												FBgn0025394	0.682533	6.8e-09
												FBgn0034246	0.682414	7.16e-10
												FBgn0082598	0.682237	4.96e-12
												FBgn0003415	0.681903	0.000152743
												FBgn0035397	0.68158	8.59e-09
												FBgn0023388	0.681348	8.7e-05
												FBgn0010825	0.678463	2.44e-05
												FBgn0058178	0.678247	7.82e-05
												FBgn0030025	0.677253	0.000179339
												FBgn0032656	0.67632	0.000139258
												FBgn0013759	0.676058	0.00011215
												FBgn0037655	0.675577	3.53e-09
												FBgn0028398	0.675197	0.000199355
												FBgn0028717	0.674687	0.000146415
												FBgn0261983	0.672941	1.93e-05
												FBgn0039261	0.67271	2.33e-05
												FBgn0041629	0.671864	0.000263163
												FBgn0052350	0.66988	0.000137266
												FBgn0003867	0.669516	2.86e-07
												FBgn0013733	0.669491	4.86e-12
												FBgn0002521	0.669377	5.54e-06
												FBgn0035333	0.668938	5e-06
												FBgn0033460	0.666643	2.28e-06
												FBgn0026577	0.665104	0.000306891
												FBgn0085442	0.661918	1.33e-05
												FBgn0000289	0.660244	7.12e-07
												FBgn0028992	0.660006	1.02e-07
												FBgn0029666	0.658999	0.000183225
												FBgn0041789	0.658607	5.93e-06
												FBgn0031972	0.658452	0.000101597
												FBgn0036402	0.658159	2.91e-09
												FBgn0027505	0.65772	7.79e-06
												FBgn0033886	0.657077	8.64e-08
												FBgn0015614	0.655475	4.86e-09
												FBgn0026630	0.655464	5.99e-05
												FBgn0030310	0.655413	6.11e-06
												FBgn0052062	0.655203	1.14e-05
												FBgn0003943	0.654729	0.000216463
												FBgn0034691	0.654231	0.000209733
												FBgn0036059	0.654138	0.00012161
												FBgn0035371	0.653821	8.99e-06
												FBgn0041210	0.6496	4.87e-05
												FBgn0033050	0.648559	3.91e-06
												FBgn0032363	0.645916	0.000312328
												FBgn0265058	0.64579	2.59e-05
												FBgn0040230	0.644524	4.15e-05
												FBgn0030703	0.644224	9.82e-14
												FBgn0032036	0.642465	3.07e-06
												FBgn0259483	0.641881	7.64e-08
												FBgn0028687	0.641582	9.67e-11
												FBgn0261800	0.641294	1.97e-06
												FBgn0020887	0.64121	0.000194618
												FBgn0028734	0.640506	2.8e-08
												FBgn0037265	0.638376	0.000105218
												FBgn0086384	0.637459	0.000300032
												FBgn0031710	0.636403	4.62e-05
												FBgn0028688	0.635799	7.37e-07
												FBgn0035866	0.634991	6.35e-05
												FBgn0030057	0.632408	8.79e-05
												FBgn0001105	0.631646	2.34e-12
												FBgn0031216	0.631105	3.11e-06
												FBgn0040208	0.629036	0.000105389
												FBgn0267861	0.627699	1.45e-05
												FBgn0051678	0.627176	0.000307919
												FBgn0283666	0.627098	6.26e-06
												FBgn0020767	0.626531	3.54e-05
												FBgn0030850	0.624073	1.79e-05
												FBgn0031453	0.624048	2e-08
												FBgn0031023	0.623998	0.000110765
												FBgn0032451	0.622756	5.54e-05
												FBgn0020388	0.622577	5.14e-05
												FBgn0015589	0.619446	1.13e-05
												FBgn0025637	0.619298	2.49e-08
												FBgn0016701	0.618806	1.04e-05
												FBgn0024734	0.618152	1.75e-07
												FBgn0028684	0.615431	1.86e-06
												FBgn0038341	0.613314	0.000121991
												FBgn0266349	0.610949	5.49e-08
												FBgn0013303	0.610316	7.7e-05
												FBgn0036668	0.609217	6.88e-05
												FBgn0035715	0.606473	0.000129094
												FBgn0039970	0.606268	4.03e-06
												FBgn0034786	0.605196	5.42e-05
												FBgn0031698	0.604573	1.84e-05
												FBgn0051064	0.602644	0.000117658
												FBgn0000117	0.601888	2.35e-09
												FBgn0031897	0.601181	1.2e-07
												FBgn0000667	0.600884	8.17e-07
												FBgn0250830	0.600598	7.04e-05
												FBgn0014020	0.599423	1.41e-13
												FBgn0014010	0.598642	1.98e-08
												FBgn0036534	0.597332	1.17e-05
												FBgn0032455	0.597325	3.14e-05
												FBgn0052016	0.595262	2.42e-06
												FBgn0027621	0.593908	1.71e-06
												FBgn0039977	0.592414	2.81e-05
												FBgn0030364	0.592003	2.35e-06
												FBgn0262739	0.591848	1.9e-06
												FBgn0015513	0.591678	6.46e-05
												FBgn0039402	0.590856	1.86e-06
												FBgn0038388	0.590379	1.15e-06
												FBgn0014009	0.589785	8.6e-08
												FBgn0004103	0.589382	1.82e-08
												FBgn0038842	0.58754	0.000234629
												FBgn0011289	0.585257	1.4e-06
												FBgn0040011	0.584923	7.2e-07
												FBgn0043458	0.584099	0.000255371
												FBgn0032864	0.583777	1.06e-05
												FBgn0020510	0.583392	8.92e-06
												FBgn0025936	0.579395	3.36e-05
												FBgn0046692	0.574191	0.000271617
												FBgn0036505	0.573843	0.000229556
												FBgn0011648	0.57206	1.02e-05
												FBgn0031161	0.569829	2.22e-05
												FBgn0261617	0.567629	6.67e-05
												FBgn0036980	0.566562	2.15e-05
												FBgn0030740	0.566467	0.000198142
												FBgn0036318	0.563614	9.34e-06
												FBgn0039969	0.563196	1.2e-05
												FBgn0039928	0.561791	8.3e-06
												FBgn0022361	0.560417	1.26e-06
												FBgn0015772	0.558665	2.77e-05
												FBgn0001189	0.558664	3.54e-06
												FBgn0050404	0.558508	1.31e-05
												FBgn0013305	0.557246	5.09e-06
												FBgn0037313	0.554515	1.74e-05
												FBgn0035812	0.551991	1.37e-05
												FBgn0028685	0.551969	5.5e-06
												FBgn0034371	0.550246	0.000313297
												FBgn0031973	0.549866	0.000199327
												FBgn0038877	0.549715	1.95e-05
												FBgn0036685	0.548879	1.18e-06
												FBgn0037647	0.544707	0.000154529
												FBgn0035811	0.542407	2.66e-05
												FBgn0260936	0.538573	6.57e-05
												FBgn0003134	0.5372	6.53e-06
												FBgn0026262	0.535132	0.000125742
												FBgn0011754	0.534931	1.21e-06
												FBgn0031689	0.534681	1.9e-06
												FBgn0266557	0.533785	3.57e-07
												FBgn0027655	0.532322	5.52e-05
												FBgn0058160	0.532052	6.11e-06
												FBgn0052369	0.53183	3.09e-05
												FBgn0024555	0.524624	0.000240818
												FBgn0013272	0.522157	1.55e-06
												FBgn0036428	0.521439	0.000292875
												FBgn0014184	0.521404	7.71e-11
												FBgn0250791	0.520827	1.49e-07
												FBgn0000662	0.51787	0.000102549
												FBgn0013750	0.516984	1.04e-05
												FBgn0030674	0.516148	7.21e-06
												FBgn0027885	0.516084	7.84e-06
												FBgn0005411	0.514517	0.000106327
												FBgn0035853	0.511564	9.75e-05
												FBgn0010772	0.51085	3.62e-05
												FBgn0034282	0.509296	0.000160103
												FBgn0026777	0.50758	0.000181911
												FBgn0039907	0.500686	9.72e-05
												FBgn0034068	0.50003	2.59e-05
												FBgn0083962	0.49931	0.000278625
												FBgn0035515	0.499242	6.88e-05
												FBgn0264270	0.498776	3.52e-05
												FBgn0028695	0.49813	1.92e-05
												FBgn0261793	0.497045	9.13e-06
												FBgn0025455	0.49363	0.000128103
												FBgn0036805	0.493521	4.55e-05
												FBgn0003660	0.48865	1.71e-06
												FBgn0013987	0.487889	9.66e-05
												FBgn0039790	0.485377	6.33e-05
												FBgn0025741	0.481222	0.000103334
												FBgn0052473	0.481213	0.000303197
												FBgn0263351	0.479053	0.000164
												FBgn0032172	0.479004	0.000232184
												FBgn0033402	0.469962	7.13e-05
												FBgn0004509	0.46413	8.84e-07
												FBgn0025608	0.463301	3.86e-05
												FBgn0011586	0.460035	0.000260592
												FBgn0033029	0.457852	0.000141211
												FBgn0028694	0.455305	4.98e-05
												FBgn0000250	0.453709	3.36e-05
												FBgn0000611	0.451761	6.29e-05
												FBgn0034418	0.445277	0.000231482
												FBgn0028692	0.443163	6.27e-05
												FBgn0264959	0.437728	0.000226942
												FBgn0015790	0.433292	1.17e-07
												FBgn0028542	0.43078	0.00024061
												FBgn0013678	0.426619	4.85e-06
												FBgn0010235	0.426101	0.000252226
												FBgn0015283	0.423988	2.01e-05
												FBgn0283468	0.423193	0.000274735
												FBgn0013686	0.415819	0.000200111
												FBgn0036862	0.408704	0.000258048
												FBgn0026428	0.408188	3.2e-06
												FBgn0004177	0.405767	6.88e-06
												FBgn0011726	0.401427	3.7e-06
												FBgn0283510	0.395256	8.82e-05
												FBgn0041182	0.393514	3.75e-05
												FBgn0260439	0.380764	0.00019482
												FBgn0028671	0.380656	0.000127121
												FBgn0035090	0.380551	0.000196139
												FBgn0085436	0.37094	6.04e-05
												FBgn0004888	0.370497	0.000275073
												FBgn0086361	0.364387	0.000205694
												FBgn0035720	0.357277	6.66e-05
												FBgn0284230	0.343916	0.000290736
												FBgn0261014	0.338003	0.000147397
												FBgn0013674	0.300992	0.000103213
												FBgn0011760	-0.316827	0.000264785
												FBgn0030616	-0.317974	0.000310157
												FBgn0002593	-0.345356	6.62e-05
												FBgn0050091	-0.347087	0.000189521
												FBgn0030136	-0.363262	8.03e-06
												FBgn0029785	-0.365779	0.000117949
												FBgn0038742	-0.373318	3.07e-05
												FBgn0261592	-0.385493	8.61e-06
												FBgn0010409	-0.386117	6.74e-06
												FBgn0035753	-0.391395	2.03e-07
												FBgn0025352	-0.396794	3.02e-06
												FBgn0010100	-0.397555	5.61e-07
												FBgn0020238	-0.39965	3.42e-05
												FBgn0283521	-0.400725	6.29e-05
												FBgn0038834	-0.412281	5.49e-08
												FBgn0036732	-0.412292	3.11e-05
												FBgn0002565	-0.412996	3.96e-06
												FBgn0017424	-0.414073	4.18e-06
												FBgn0004907	-0.417037	8.73e-05
												FBgn0034138	-0.417859	7.01e-08
												FBgn0030041	-0.418566	5.32e-08
												FBgn0037215	-0.419706	0.000114739
												FBgn0262975	-0.426137	6e-06
												FBgn0002579	-0.434063	5.75e-05
												FBgn0033699	-0.434495	6.67e-07
												FBgn0035423	-0.439614	3.41e-05
												FBgn0039757	-0.442533	1.11e-05
												FBgn0037074	-0.450348	0.000237413
												FBgn0032394	-0.45564	0.000265687
												FBgn0037686	-0.456037	4.37e-07
												FBgn0032160	-0.458537	7.86e-05
												FBgn0086710	-0.462784	1.46e-09
												FBgn0030502	-0.46305	8.74e-07
												FBgn0039151	-0.468303	1.86e-05
												FBgn0013325	-0.468763	4.99e-09
												FBgn0067783	-0.483637	7.88e-05
												FBgn0039300	-0.489052	1.29e-09
												FBgn0026372	-0.492952	9.28e-08
												FBgn0034117	-0.494338	0.000143713
												FBgn0267534	-0.498999	3.62e-08
												FBgn0003941	-0.49961	4.26e-08
												FBgn0261276	-0.502691	6.3e-05
												FBgn0086472	-0.506138	3.44e-12
												FBgn0037998	-0.510841	0.000272544
												FBgn0032704	-0.511573	2.37e-05
												FBgn0039359	-0.515009	7.63e-10
												FBgn0031980	-0.515009	4.8e-09
												FBgn0013681	-0.516758	1.38e-07
												FBgn0285950	-0.519186	7.58e-07
												FBgn0010408	-0.522558	3.78e-09
												FBgn0264572	-0.523892	0.000305535
												FBgn0032987	-0.527372	1.42e-07
												FBgn0032217	-0.532685	4.12e-06
												FBgn0036213	-0.53939	1.05e-13
												FBgn0032456	-0.539587	1.52e-05
												FBgn0011205	-0.539925	2.46e-05
												FBgn0259166	-0.542491	0.000195695
												FBgn0010198	-0.544429	8.47e-10
												FBgn0285948	-0.544892	7.18e-14
												FBgn0002626	-0.548087	2.03e-06
												FBgn0017579	-0.552151	5.17e-12
												FBgn0266672	-0.552387	3.77e-05
												FBgn0030263	-0.55314	1.82e-05
												FBgn0031681	-0.553269	0.000211521
												FBgn0283472	-0.556086	3.37e-05
												FBgn0036825	-0.558582	8.53e-11
												FBgn0003942	-0.558649	2.42e-08
												FBgn0024230	-0.559016	0.000234303
												FBgn0034743	-0.559237	3.18e-07
												FBgn0035383	-0.560582	8.11e-08
												FBgn0034345	-0.560767	4.46e-06
												FBgn0035586	-0.562685	8.36e-05
												FBgn0031544	-0.56775	3.32e-05
												FBgn0047135	-0.568216	2.18e-06
												FBgn0023516	-0.568348	2.68e-06
												FBgn0264953	-0.570067	0.000263783
												FBgn0039600	-0.571022	8.94e-05
												FBgn0025381	-0.572333	2.16e-05
												FBgn0033912	-0.574053	2.82e-13
												FBgn0261113	-0.574382	1.06e-12
												FBgn0035206	-0.575483	6.36e-08
												FBgn0039713	-0.575737	7.5e-09
												FBgn0029897	-0.579493	3.18e-12
												FBgn0020910	-0.581958	3.22e-06
												FBgn0030089	-0.587162	0.000193424
												FBgn0003965	-0.587638	8.79e-07
												FBgn0039186	-0.58894	0.000181038
												FBgn0267976	-0.589088	3.99e-06
												FBgn0010411	-0.593826	2.57e-14
												FBgn0004465	-0.594034	7.59e-05
												FBgn0085208	-0.595314	3.84e-05
												FBgn0250824	-0.595465	5.38e-08
												FBgn0051144	-0.595799	5.56e-05
												FBgn0038145	-0.596731	2.15e-05
												FBgn0029161	-0.598511	2.73e-05
												FBgn0031985	-0.600551	6.76e-05
												FBgn0086605	-0.600621	0.000307958
												FBgn0014469	-0.6035	9.48e-07
												FBgn0005593	-0.604585	3.28e-08
												FBgn0004914	-0.606787	2.47e-08
												FBgn0000181	-0.607857	0.000198956
												FBgn0083121	-0.607861	2.56e-07
												FBgn0015288	-0.610005	0.000190465
												FBgn0033814	-0.613643	1.74e-08
												FBgn0266369	-0.61563	1.32e-06
												FBgn0036020	-0.620783	0.000246788
												FBgn0029118	-0.622951	2.57e-08
												FBgn0026439	-0.624953	6.45e-07
												FBgn0037573	-0.62847	8.11e-05
												FBgn0014906	-0.628647	1.79e-07
												FBgn0039634	-0.631052	9.46e-05
												FBgn0034968	-0.631132	1.36e-10
												FBgn0032726	-0.635051	3.32e-13
												FBgn0262035	-0.635402	1.55e-05
												FBgn0015756	-0.636471	4.82e-18
												FBgn0031678	-0.637731	3.94e-05
												FBgn0039857	-0.637986	3.08e-08
												FBgn0011272	-0.638563	1.2e-13
												FBgn0025621	-0.63919	4.82e-05
												FBgn0030289	-0.640301	2.02e-05
												FBgn0030344	-0.642988	2.98e-05
												FBgn0261285	-0.643239	8.09e-05
												FBgn0285949	-0.644366	9.62e-12
												FBgn0016978	-0.645963	0.000178162
												FBgn0032746	-0.64692	5.56e-05
												FBgn0021760	-0.650723	9.46e-07
												FBgn0038438	-0.65313	0.000299777
												FBgn0014026	-0.655965	2.09e-17
												FBgn0052626	-0.656447	1.64e-10
												FBgn0019936	-0.65656	5.59e-10
												FBgn0030435	-0.656785	1.7e-08
												FBgn0011284	-0.658761	2.14e-09
												FBgn0010265	-0.662685	3.52e-09
												FBgn0036837	-0.663895	2.07e-05
												FBgn0030311	-0.665162	1.07e-05
												FBgn0024947	-0.668058	9.83e-05
												FBgn0027359	-0.668595	3.51e-05
												FBgn0017545	-0.671095	4.98e-08
												FBgn0001124	-0.674699	6.93e-08
												FBgn0259978	-0.674837	1.46e-07
												FBgn0031600	-0.675706	0.00012144
												FBgn0003977	-0.675959	0.000198718
												FBgn0032880	-0.675972	3.42e-10
												FBgn0267743	-0.676868	1.31e-10
												FBgn0030873	-0.679018	4.79e-06
												FBgn0265252	-0.679464	9.52e-06
												FBgn0267824	-0.6812	3.97e-05
												FBgn0037728	-0.681963	1.01e-07
												FBgn0037351	-0.68222	1.03e-12
												FBgn0032393	-0.682619	9.66e-07
												FBgn0010434	-0.689059	3.73e-09
												FBgn0033401	-0.690139	0.000169623
												FBgn0261596	-0.690674	1.04e-13
												FBgn0024992	-0.690749	0.000113859
												FBgn0259214	-0.69079	1.81e-13
												FBgn0010786	-0.691212	0.000142718
												FBgn0034029	-0.691924	2.32e-05
												FBgn0029833	-0.692499	0.000112486
												FBgn0033457	-0.693304	0.000216093
												FBgn0037747	-0.695117	3.79e-05
												FBgn0039229	-0.696647	0.000227302
												FBgn0261552	-0.696703	1.63e-13
												FBgn0031937	-0.699258	7.13e-18
												FBgn0010078	-0.700293	9.26e-21
												FBgn0033744	-0.700749	2.27e-05
												FBgn0031397	-0.700962	1.16e-06
												FBgn0000326	-0.70508	2.11e-07
												FBgn0035181	-0.705297	1.94e-05
												FBgn0260944	-0.710156	1.21e-06
												FBgn0083972	-0.710418	2.74e-07
												FBgn0002622	-0.711642	6.37e-15
												FBgn0031536	-0.713734	0.000191916
												FBgn0053056	-0.714192	7.53e-06
												FBgn0039252	-0.714719	3.32e-06
												FBgn0027080	-0.717614	4.2e-07
												FBgn0259152	-0.717901	7.58e-07
												FBgn0037646	-0.718375	0.000142168
												FBgn0034618	-0.72087	3.03e-07
[truncated: 1,741 more rows]
