# Supplementary material for: Human ZKSCAN3 and Drosophila M1BP are functionally homologous transcription factors in autophagy regulation
Source: Sci Rep. 2020 Jun 15;10:9653. doi: 10.1038/s41598-020-66377-z (PMC7296029; doi:10.1038/s41598-020-66377-z)
Supplement: Supplementary file 3 — Supplementary Table S2. [file 41598_2020_66377_MOESM3_ESM.xlsx]

## Sheet: Reactome_Macroautophagy_log2FC.
Table S2. Upregulated genes upon M1BP RNAi in "macroautophagy" Reactome
Entrez ID	Flybase ID	Gene Symbol	Log2 FC	FDR
Q8MT77	FBgn0051793	CG31793	2.97377	4.66e-33
Q9VLN6	FBgn0032026	CG7627	1.85468	2.73e-29
Q961D3	FBgn0039644	rdog	1.71515	7.37e-27
Q9VIE1	FBgn0032935	Atg18b	1.76803	1.45e-13
Q7KTS2	FBgn0037363	Atg17	0.871459	1.17e-10
Q9VDD2	FBgn0264357	SNF4Agamma	0.791238	5.91e-10
Q9VC63	FBgn0039207	CG5789	1.68192	1.3e-09
Q9W328	FBgn0264691	Lst8	0.880576	9.7e-05
Q5EAK6	FBgn0045035	tefu	1.1845	0.000196838
Q9W2S2	FBgn0052672	Atg8a	0.652729	0.000389048
Q400N2	FBgn0086690	Plp	0.578907	0.00421347
Q8MQJ7	FBgn0260945	Atg1	1.10465	0.0050418
P14199	FBgn0003231	ref(2)P	0.650293	0.00512418
