# Supplementary material for: Human ZKSCAN3 and Drosophila M1BP are functionally homologous transcription factors in autophagy regulation
Source: Sci Rep. 2020 Jun 15;10:9653. doi: 10.1038/s41598-020-66377-z (PMC7296029; doi:10.1038/s41598-020-66377-z)
Supplement: Supplementary file 4 — Supplementary Table S3. [file 41598_2020_66377_MOESM4_ESM.xlsx]

## Sheet: Sheet1
Table S3. Vertebrate autophagy-related gene promoters containing at least one significant match for Motif1
Transcript_ID	Gene_Symbol	Chromosome	Promoter_Start	Promoter_End	Strand	TSS_position	Match_Start	Match_End	Match_Strand	Match_Distance_From_TSS	Match_P-value	Matched_sequence
NM_032885	ATG4D	chr19	10542902	10544154	+	10543904	10543520	10543529	+	384	1.65e-06	GGTCACACTA
NM_178326	ATG4B	chr2	241636691	241637943	+	241637693	241636794	241636803	+	899	7.71e-06	GGTCACACAg
NM_001290693	BECN2	chr1	241956765	241958017	+	241957767	241957979	241957988	-	212	1.6e-05	GGACACACTG
NM_001367971	ATG2A	chr11	64916208	64917460	-	64917210	64917104	64917113	-	106	2.22e-05	GGTCAAACTG
NR_104255	ATG9A	chr2	219228635	219229887	-	219229637	219229119	219229128	-	518	4.08e-05	GTCCACACTG
NM_001033520	WIPI2	chr7	5213267	5214519	+	5214269	5213781	5213790	+	488	4.73e-05	GTTCACACCG
NM_021934	ATG101	chr12	52068972	52070224	+	52069974	52069355	52069364	+	619	5.31e-05	GGCAACACTG
NM_003565	ULK1	chr12	131893620	131894872	+	131894622	131893999	131894008	+	623	5.31e-05	GGCAACACTG
NM_001142610	ULK2	chr17	19866935	19868187	-	19867937	19867093	19867102	+	844	6.04e-05	GGGCACACAG
NM_018036	ATG2B	chr14	96362340	96363592	-	96363342	96363409	96363418	+	67	7.89e-05	CGCCACACTG
NR_073603	ATG12	chr5	115840564	115841816	-	115841566	115841124	115841133	-	442	8.39e-05	GGCCAGACTG
NM_001313998	BECN1	chr17	42823281	42824533	-	42824283	42824201	42824210	-	82	0.000105	GGCCACAGTG
NM_003766	BECN1	chr17	42823315	42824567	-	42824317	42824201	42824210	-	116	0.000105	GGCCACAGTG
NM_001033518	WIPI2	chr7	5189231	5190483	+	5190233	5189324	5189333	+	909	0.000119	GGGCACAGTG
NM_001012994	SNX30	chr9	112749758	112751010	+	112750760	112750223	112750232	-	537	0.000121	GCTCACTCTG
NM_001313999	BECN1	chr17	42822878	42824130	-	42823880	42823736	42823745	+	144	0.000134	GGTCTCGCTG
NM_001318766	ATG16L2	chr11	72813409	72814661	+	72814411	72813479	72813488	-	932	0.000175	GGTCAAACCG
NM_001278712	ATG3	chr3	112560961	112562213	-	112561963	112562039	112562048	+	76	0.000182	CGTAACACTG
NM_031412	GABARAPL1	chr12	10211875	10213127	+	10212877	10212157	10212166	+	720	0.000187	GGTCAGGCTG
NM_181509	MAP1LC3A	chr20	34545842	34547094	+	34546844	34546495	34546504	-	349	0.000187	GGTCAGGCTG
NM_014924	ATG14	chr14	55410829	55412081	-	55411831	55411557	55411566	+	274	0.000205	GGACACACAG
NM_001317056	ATG9B	chr7	151023498	151024750	-	151024500	151024486	151024495	+	14	0.000214	TGTGACACTG
NM_001085481	MAP1LC3B2	chr12	116558379	116559631	+	116559381	116558610	116558619	-	771	0.000214	TGTGACACTG
NM_001136031	ATG7	chr3	11271395	11272647	+	11272397	11272586	11272595	+	189	0.000221	GGACTCACTG
NM_001004343	MAP1LC3C	chr1	241998097	241999349	-	241999099	241999340	241999349	+	241	0.000238	GGTAAAACTG
NR_104402	ATG5	chr6	106315265	106316517	-	106316267	106316453	106316462	+	186	0.000285	TGACACACTG
NM_004849	ATG5	chr6	106324759	106326011	-	106325761	106325622	106325631	+	139	0.000285	TGACACACTG
NM_001286111	ATG5	chr6	106324819	106326071	-	106325821	106325622	106325631	+	199	0.000285	TGACACACTG
NR_073435	SNX4	chr3	125519201	125520453	-	125520203	125519593	125519602	-	610	0.000289	GGACACAGTG
NM_198890_2	ATG16L1	chr2	233250569	233251821	+	233251571	233250680	233250689	-	891	0.000299	TGTCCCACTG
NM_030803	ATG16L1	chr2	233250671	233251923	+	233251673	233250680	233250689	-	993	0.000299	TGTCCCACTG
NM_014781	RB1CC1	chr8	52713434	52714686	-	52714436	52713710	52713719	+	726	0.000316	GGCCACTCCG
NM_001083617	RB1CC1	chr8	52713465	52714717	-	52714467	52713710	52713719	+	757	0.000316	GGCCACTCCG
NM_022818	MAP1LC3B	chr16	87391334	87392586	+	87392336	87391955	87391964	-	381	0.000362	GGGCACTCTT
NM_001346332	ATG13	chr11	46616274	46617526	+	46617276	46617092	46617101	+	184	0.000393	GGCCACTCAG
NR_135608	ATG4A	chrX	108090665	108091917	+	108091667	108091383	108091392	-	284	0.000445	GGTCTCTCCG
NM_052936	ATG4A	chrX	108090776	108092028	+	108091778	108091383	108091392	-	395	0.000445	GGTCTCTCCG
NM_032514	MAP1LC3A	chr20	34557716	34558968	+	34558718	34558907	34558916	-	189	0.000446	GGCCTCACCG
NM_007285	GABARAPL2	chr16	75565377	75566629	+	75566379	75565438	75565447	-	941	0.000582	GATCACACCA
NM_031482	ATG10	chr5	81971021	81972273	+	81972023	81972181	81972190	-	158	0.000675	GGTGACCCTA
NR_028287	GABARAPL3	chr15	90348446	90349698	-	90349448	90348928	90348937	+	520	0.000718	GGTAGCACTA
NM_017983	WIPI1	chr17	68456495	68457747	-	68457497	68456584	68456593	-	913	0.00073	GTTCACATTT
NR_135471	WIPI1	chr17	68456523	68457775	-	68457525	68456584	68456593	-	941	0.00073	GTTCACATTT
NM_007278	GABARAP	chr17	7241448	7242700	-	7242450	7242181	7242190	+	269	0.000814	GGCCAGGCTG
NM_178221	ATG4C	chr1	62783104	62784356	+	62784106	62783892	62783901	-	214	0.000973	TGTCTCTCTG
NM_032852	ATG4C	chr1	62783130	62784382	+	62784132	62783892	62783901	-	240	0.000973	TGTCTCTCTG
